# Supplementary material for: The Immune Atlas of Human Deciduas With Unexplained Recurrent Pregnancy Loss
Source: Front Immunol. 2021 Jun 7;12:689019. doi: 10.3389/fimmu.2021.689019 (PMC8218877; doi:10.3389/fimmu.2021.689019)
Supplement: Supplementary file 6 [file Table_1.xlsx]

## Sheet: Sheet1
Table S1. Clinical characteristics of the participants enrolled in this study
Category	scRNA-seq			Validation
	Normal (n=3)	URPL (n=3)		Normal (n=6)	URPL (n=6)
Ave age (range; year)	26.3 (25-28)	30.0 (28-32)		26.2 (23-28)	32.3 (28-36)
Ave No. of parities (range)	1	0		0.7 (0-1)	0
Ave No. of miscarriages (range)	0	3.3 (3-4)		0	3.8 (2-5)
Ave gestation (range; week)	7.7 (7-8)	8.0 (7-9)		7.0 (6-8)	7.5 (6-9)
