# Supplementary material for: The Immune Atlas of Human Deciduas With Unexplained Recurrent Pregnancy Loss
Source: Front Immunol. 2021 Jun 7;12:689019. doi: 10.3389/fimmu.2021.689019 (PMC8218877; doi:10.3389/fimmu.2021.689019)
Supplement: Supplementary file 7 [file Table_2.xls]

## Sheet: Signature Genes Expressed
Table S2. List of Signature Genes Expressed in Cell Clusters, Related to Figure 1C
Gene Symbol	DC (Log2 Fold Change)	B cell (Log2 Fold Change)	Monocyte (Log2 Fold Change)	Macrophage (Log2 Fold Change)	Mast cell (Log2 Fold Change)	dNK (Log2 Fold Change)	T cell (Log2 Fold Change)
MS4A7	-3.17299	-3.45866	-0.302744	2.46115	-4.29939	-3.98271	-3.81606
VSIG4	-2.79544	-3.74612	-0.161671	2.53604	-4.36437	-2.32576	-3.88545
CCL3	-3.28271	-3.62393	0.380553	1.77396	-3.06605	-1.85314	-2.82009
FCGR3A	-4.33515	-5.02869	0.626806	2.30044	-3.80951	-3.74756	-2.50525
KLF2	-2.92992	-0.136225	-1.4938	1.87128	-1.51626	-2.00812	-1.35419
EGR2	-2.66164	-2.38293	-2.64949	2.13424	-1.75305	-1.83016	-1.77217
SEPP1	-3.88162	-4.09262	-3.8396	2.88794	-3.23378	-3.71449	-3.39091
PLTP	-4.18845	-5.6226	-2.53226	2.92626	-3.04599	-2.96022	-3.55918
FOLR2	-4.01649	-3.91803	-2.88486	2.7438	-3.5651	-3.28625	-3.57185
HAMP	-3.80274	-3.69513	-1.87198	2.43172	-3.41925	-3.55006	-3.43201
C1QA	-3.90881	-4.22233	-2.28002	2.56227	-4.18462	-3.82032	-3.68557
HLA-DQA1	2.02498	-0.0596857	-1.08962	1.04702	-3.40664	-4.1053	-3.16855
HLA-DRA	1.72445	-0.0762647	-0.708108	1.22252	-3.46323	-3.8334	-3.25249
HLA-DPB1	2.70606	-0.551509	-1.23808	0.746822	-3.54898	-4.03658	-2.57858
CD74	2.07782	0.259747	-1.19879	1.14288	-3.17555	-3.79579	-2.61514
HLA-DQB1	2.23935	0.131793	-1.1603	0.93543	-3.60252	-4.12012	-2.57909
LGALS2	4.90102	-2.14553	0.946091	-2.85915	-4.15726	-4.09381	-5.10827
CPVL	4.10175	-3.60945	-0.975919	-0.208903	-3.50366	-4.30823	-4.17097
PPT1	2.19991	-1.06265	-0.522549	0.435085	-1.15044	-1.78778	-1.46045
FBP1	-0.53185	-3.33361	4.18006	-1.49352	-0.0370977	-2.331	-3.16474
EREG	-3.16584	-4.42939	4.48751	-2.80874	-1.67854	-4.11318	-3.87507
TIMP1	-1.14941	-2.9569	3.90976	-1.80188	-0.332485	-2.71166	-2.4388
S100A8	-4.52804	-4.23445	5.32104	-1.60873	-3.48897	-3.91686	-3.35487
MARCO	-3.44479	-2.04087	5.34743	-2.85061	-3.46697	-4.4389	-3.86169
CXCL2	-3.09592	-3.31498	2.02042	1.20369	0.161568	-3.51093	-3.40954
CXCL3	-3.57482	-3.65142	2.15716	1.23015	-0.248706	-3.2511	-3.27994
CCL20	-3.70504	-4.05549	3.41943	0.254107	-1.22403	-3.37527	-1.5354
IL1B	-3.11741	-4.08047	2.65024	0.688091	-3.92056	-3.79467	-3.53889
OLR1	-3.17964	-2.98099	3.0171	0.516338	-2.91964	-3.50108	-3.23802
LMNA	0.571875	-1.78992	-0.140352	-0.346621	2.68584	-1.41131	-0.383761
VWA5A	-1.86077	-2.42154	-0.471596	-1.48544	6.96129	-2.58559	-1.84453
CLU	-3.21122	-2.22487	-2.90029	-3.28255	4.15384	-1.59099	-2.05225
HDC	-2.86417	-1.20191	-1.77347	-3.72037	9.0258	-3.46854	-2.89133
CPA3	-4.7695	-4.0964	-3.93666	-3.64059	9.01652	-4.04284	-4.09077
TPSAB1	-5.80128	-5.5409	-4.53371	-4.86327	10.0023	-5.07729	-5.15143
MS4A2	-4.94934	-2.53765	-3.70039	-4.32475	9.45494	-4.22329	-4.23411
CTSG	-3.9585	-1.54983	-2.71106	-3.6513	8.80024	-2.33802	-3.24175
GATA2	-5.11004	-2.69804	-3.86094	-3.89472	8.54735	-3.15105	-3.80727
CD79A	-1.35842	7.83257	-2.33498	-2.39583	-2.33693	-2.35313	0.0194525
MS4A1	-4.632	7.66563	-3.79942	-2.23729	-1.47056	-1.61312	0.45491
CD79B	-2.379	5.01447	-0.644919	-2.11864	-0.260117	-1.53318	1.72515
GNLY	-3.89188	-2.6286	-3.37339	-2.78006	-3.26042	3.84167	-2.70142
IL2RB	-3.54641	-2.75627	-2.94988	-2.60336	-2.46889	2.85017	-0.374283
KLRC1	-4.23565	-3.17139	-3.30515	-2.85553	-2.12353	3.09369	-1.56675
GZMB	-3.06483	-2.79221	-2.45997	-2.10982	-1.95645	3.43311	-1.2564
KIR2DL3	-3.97154	-3.50363	-3.20494	-2.84334	-2.75707	3.66637	-1.74518
CD7	-3.75086	-3.77518	-2.85161	-2.40096	-1.60282	2.5434	0.244647
CHST12	-2.69151	-2.51942	-3.09562	-2.12951	-0.470527	2.63596	-0.105733
CTSW	-4.07366	-3.5962	-3.2067	-2.80284	-1.6329	3.24135	-0.699061
TRDC	-3.9533	-3.68451	-3.46736	-2.94835	-1.28391	2.94953	-1.16785
XCL1	-3.8649	-3.8803	-3.11458	-2.52241	-0.752727	2.8439	-1.04822
TNFRSF18	-3.08813	-2.65205	-2.2987	-2.18965	-0.349472	3.00833	-0.0966143
XCL2	-4.19623	-3.50927	-3.61862	-2.76364	-0.734263	2.83638	-0.642399
TMIGD2	-3.49956	-3.21184	-2.86913	-2.71437	-0.203293	3.10502	-1.68191
TESC	-3.6323	-1.71931	-1.51881	-2.48483	-0.0280378	3.20612	-0.438779
TRBC1	-3.56066	-3.43719	-2.42496	-2.65826	-0.464462	-1.178	2.67158
IFNG	-3.78199	-2.96136	-2.47577	-2.48422	-1.62601	-0.595825	1.62645
CCL5	-3.68385	-3.22629	-2.35131	-1.79137	-1.89693	-0.87128	1.87902
GZMK	-4.40752	-3.90575	-2.36246	-2.45013	-2.23994	-0.524655	2.16229
ICOS	-3.11766	-2.52499	-3.5174	-2.86611	-0.289396	-2.97571	3.26993
LCK	-3.57083	-1.16403	-3.12123	-2.63867	-1.33088	-0.783152	2.65077
TRAC	-3.50508	-2.22743	-2.87722	-2.68123	-2.30009	-1.61972	3.11483
CD3D	-3.52328	-2.77664	-2.56987	-2.4151	-2.44066	-1.19551	2.9125
CD8A	-4.15965	-3.22582	-3.16421	-2.5334	-2.32619	-2.00327	2.82789
