# Supplementary material for: The Immune Atlas of Human Deciduas With Unexplained Recurrent Pregnancy Loss
Source: Front Immunol. 2021 Jun 7;12:689019. doi: 10.3389/fimmu.2021.689019 (PMC8218877; doi:10.3389/fimmu.2021.689019)
Supplement: Supplementary file 8 [file Table_3.xls]

## Sheet: Selected genes
Table S3. List of Selected Differentially Expressed Genes in URPL dNK cells, related to Figure 1E, 1F
Ensembl ID	Gene Symbol	Normal (Average Expression)	URPL (Average Expression)	Log2 Fold Change	P-Value
Upregulated (Figure 1E)
ENSG00000176083	ZNF683	0.635613	1.84209	1.53422	3.63e-06
ENSG00000109321	AREG	1.31245	3.31746	1.33764	8.58e-05
ENSG00000205426	KRT81	0.888959	1.9162	1.10763	0.00307633
ENSG00000143185	XCL2	6.70767	11.3741	0.762228	0.153291
ENSG00000115457	IGFBP2	1.36267	2.50652	0.879166	0.0511675
Downregulated (Figure 1F)
ENSG00000243772	KIR2DL3	1.30571	0.543043	-1.26492	7.39e-05
ENSG00000085063	CD59	0.748045	0.393547	-0.926008	0.0217363
ENSG00000138185	CD39	0.191134	0.0187403	-3.32312	8e-21
ENSG00000184371	CSF1	0.556162	0.1512	-1.87646	1.67e-09
ENSG00000128040	SPINK2	1.60852	0.217217	-2.8859	1.63e-20

## Sheet: All genes
Table S3. List of All Differentially Expressed Genes in URPL dNK cells, Related to Figures 1E, 1F
Ensembl ID	Gene Symbol	Normal (Average Expression)	URPL (Average Expression)	Log2 Fold Change	P-Value
ENSG00000109321	AREG	1.31245	3.31746	1.33764	8.58e-05
ENSG00000085063	CD59	0.748045	0.393547	-0.926008	0.0217363
ENSG00000184371	CSF1	0.556162	0.1512	-1.87646	1.67e-09
ENSG00000138185	ENTPD1	0.191134	0.0187403	-3.32312	8e-21
ENSG00000115457	IGFBP2	1.36267	2.50652	0.879166	0.0511675
ENSG00000243772	KIR2DL3	1.30571	0.543043	-1.26492	7.39e-05
ENSG00000205426	KRT81	0.888959	1.9162	1.10763	0.00307633
ENSG00000128040	SPINK2	1.60852	0.217217	-2.8859	1.63e-20
ENSG00000176083	ZNF683	0.635613	1.84209	1.53422	3.63e-06
ENSG00000143185	XCL2	6.70767	11.3741	0.762228	0.153291
ENSG00000275302	CCL4	15.2225	21.3116	0.485857	0.813594
ENSG00000271503	CCL5	3.7717	2.55252	-0.562876	0.574096
ENSG00000008517	IL32	5.54138	4.46062	-0.312591	1
ENSG00000121410	A1BG	0.0914443	0.0715539	-0.356611	1
ENSG00000268895	A1BG-AS1	0.00899453	0.00638874	-0.515416	1
ENSG00000175899	A2M	0.0382267	0.0494063	0.354949	1
ENSG00000245105	A2M-AS1	0.000749544	0.000425916	-0.814976	1
ENSG00000128274	A4GALT	0	0.0025555	1.99238	1
ENSG00000094914	AAAS	0.0389763	0.045999	0.225287	1
ENSG00000081760	AACS	0.0367276	0.0447212	0.269088	1
ENSG00000114771	AADAC	0.000749544	0.000425916	-0.814976	1
ENSG00000197953	AADACL2	0	0.000851833	0.769986	1
ENSG00000109576	AADAT	0.000749544	0	-1.81498	1
ENSG00000158122	AAED1	0.189635	0.209551	0.141783	1
ENSG00000103591	AAGAB	0.042724	0.0464249	0.108402	1
ENSG00000115977	AAK1	0.314808	0.310493	-0.0209002	1
ENSG00000087884	AAMDC	0.0876966	0.0451471	-0.956152	0.110475
ENSG00000127837	AAMP	0.138666	0.131608	-0.0780108	1
ENSG00000129673	AANAT	0	0.000425916	0.185024	1
ENSG00000131043	AAR2	0.0247349	0.035351	0.489878	1
ENSG00000205002	AARD	0.000749544	0	-1.81498	1
ENSG00000090861	AARS	0.0254845	0.0242772	-0.0862784	1
ENSG00000124608	AARS2	0.00599635	0.00894424	0.47453	1
ENSG00000266967	AARSD1	0.0322304	0.0276846	-0.230014	1
ENSG00000157426	AASDH	0.0314808	0.0374806	0.234492	1
ENSG00000149313	AASDHPPT	0.0802012	0.0817759	0.0225931	1
ENSG00000008311	AASS	0.00149909	0.000851833	-0.814976	1
ENSG00000275700	AATF	0.113931	0.148645	0.378847	1
ENSG00000181409	AATK	0.00299818	0.0025555	-0.32955	1
ENSG00000271201	AB019440.50	0	0.000425916	0.185024	1
ENSG00000281376	ABALON	0.00149909	0.000851833	-0.814976	1
ENSG00000183044	ABAT	0.0172395	0.0136293	-0.355545	1
ENSG00000165029	ABCA1	0.0149909	0.00851833	-0.814976	1
ENSG00000179869	ABCA13	0.000749544	0	-1.81498	1
ENSG00000107331	ABCA2	0.0479708	0.0617579	0.35248	1
ENSG00000167972	ABCA3	0.00524681	0.005111	-0.114537	1
ENSG00000154265	ABCA5	0.0112432	0.0238513	1.01791	0.76491
ENSG00000154262	ABCA6	0.00149909	0	-2.39994	1
ENSG00000064687	ABCA7	0.0442231	0.0519618	0.220648	1
ENSG00000141338	ABCA8	0	0.000425916	0.185024	1
ENSG00000085563	ABCB1	0.122176	0.116701	-0.0692406	1
ENSG00000135776	ABCB10	0.0337295	0.0366288	0.104405	1
ENSG00000005471	ABCB4	0.000749544	0.000425916	-0.814976	1
ENSG00000004846	ABCB5	0	0.000425916	0.185024	1
ENSG00000115657	ABCB6	0	0.000425916	0.185024	1
ENSG00000131269	ABCB7	0.0329799	0.0344992	0.0507225	1
ENSG00000197150	ABCB8	0.0284827	0.0298141	0.0493685	1
ENSG00000150967	ABCB9	0.00374772	0.00468508	0.185024	1
ENSG00000103222	ABCC1	0.0157404	0.0166107	0.0475201	1
ENSG00000124574	ABCC10	0.0119927	0.0132034	0.0975608	1
ENSG00000023839	ABCC2	0	0.000425916	0.185024	1
ENSG00000108846	ABCC3	0.00149909	0.00212958	0.185024	1
ENSG00000125257	ABCC4	0.00749544	0.0127775	0.679788	1
ENSG00000114770	ABCC5	0.0142413	0.0132034	-0.136905	1
ENSG00000101986	ABCD1	0.0284827	0.0166107	-0.778451	0.801598
ENSG00000173208	ABCD2	0.000749544	0.00596283	2.09191	0.786275
ENSG00000117528	ABCD3	0.0269836	0.0268327	-0.0244298	1
ENSG00000119688	ABCD4	0.0554662	0.0647393	0.213593	1
ENSG00000164163	ABCE1	0.0682085	0.0626097	-0.129085	1
ENSG00000204574	ABCF1	0.165649	0.162274	-0.0319634	1
ENSG00000033050	ABCF2	0.042724	0.0370547	-0.213526	1
ENSG00000161204	ABCF3	0.0419745	0.050684	0.259024	1
ENSG00000160179	ABCG1	0.0442231	0.0847573	0.921989	0.285323
ENSG00000118777	ABCG2	0.00674589	0.00425916	-0.677473	1
ENSG00000143994	ABHD1	0.00224863	0.00127775	-0.814976	1
ENSG00000144827	ABHD10	0.0254845	0.0238513	-0.111369	1
ENSG00000106077	ABHD11	0.0209872	0.0264068	0.304323	1
ENSG00000225969	ABHD11-AS1	0.00224863	0.00425916	0.644455	1
ENSG00000100997	ABHD12	0.0944425	0.120534	0.346086	1
ENSG00000139826	ABHD13	0.0584644	0.071128	0.27356	1
ENSG00000248487	ABHD14A	0.0989398	0.121386	0.289612	1
ENSG00000114779	ABHD14B	0.174644	0.197199	0.17264	1
ENSG00000168792	ABHD15	0.0487203	0.0600542	0.290377	1
ENSG00000264031	ABHD15-AS1	0	0.000425916	0.185024	1
ENSG00000204427	ABHD16A	0.00899453	0.00937016	0.00814583	1
ENSG00000129968	ABHD17A	0.251847	0.22318	-0.175408	1
ENSG00000107362	ABHD17B	0.125923	0.150774	0.255819	1
ENSG00000136379	ABHD17C	0.00224863	0.00638874	1.18502	1
ENSG00000164074	ABHD18	0.0239854	0.0217217	-0.158931	1
ENSG00000140526	ABHD2	0.198629	0.171644	-0.212047	1
ENSG00000158201	ABHD3	0.103437	0.0937016	-0.146015	1
ENSG00000100439	ABHD4	0.0314808	0.0242772	-0.38326	1
ENSG00000011198	ABHD5	0.0517185	0.0523877	0.00993689	1
ENSG00000163686	ABHD6	0.00449726	0.00979607	0.962631	1
ENSG00000127220	ABHD8	0.0247349	0.0225736	-0.147552	1
ENSG00000136754	ABI1	0.11543	0.15333	0.404754	1
ENSG00000138443	ABI2	0.0269836	0.0374806	0.451304	1
ENSG00000108798	ABI3	0.209872	0.21168	0.0105992	1
ENSG00000154175	ABI3BP	0.00524681	0.00340733	-0.645051	1
ENSG00000097007	ABL1	0.0149909	0.0344992	1.15026	0.289182
ENSG00000143322	ABL2	0.0397258	0.0472767	0.237491	1
ENSG00000099204	ABLIM1	0.0764535	0.0647393	-0.244089	1
ENSG00000163995	ABLIM2	0.00149909	0.00127775	-0.399939	1
ENSG00000173210	ABLIM3	0.000749544	0	-1.81498	1
ENSG00000175164	ABO	0.000749544	0.00298141	1.18502	1
ENSG00000159842	ABR	0.0472213	0.0447212	-0.087056	1
ENSG00000146386	ABRACL	0.742048	0.606931	-0.289959	1
ENSG00000146109	ABT1	0.111682	0.137571	0.296055	1
ENSG00000114626	ABTB1	0.0547167	0.0698503	0.341892	1
ENSG00000166016	ABTB2	0.0247349	0.0396102	0.65215	1
ENSG00000185065	AC000068.5	0.00149909	0.000851833	-0.814976	1
ENSG00000273300	AC000068.9	0	0.000425916	0.185024	1
ENSG00000267698	AC002116.7	0.00149909	0.0025555	0.407416	1
ENSG00000224505	AC002117.1	0.00524681	0.00553691	-0.00762148	1
ENSG00000259242	AC002306.1	0.00149909	0.0025555	0.407416	1
ENSG00000235560	AC002310.12	0.0104936	0.00766649	-0.473939	1
ENSG00000239791	AC002310.7	0.000749544	0	-1.81498	1
ENSG00000236481	AC002331.1	0.0232359	0.0110738	-1.06009	1
ENSG00000267328	AC002398.12	0	0.000851833	0.769986	1
ENSG00000236197	AC002429.5	0	0.000425916	0.185024	1
ENSG00000237819	AC002454.1	0.000749544	0.000851833	-0.230014	1
ENSG00000223969	AC002456.2	0	0.00937016	3.70859	0.0223686
ENSG00000241764	AC002467.7	0.0194881	0.0174626	-0.177546	1
ENSG00000268266	AC003005.2	0	0.000425916	0.185024	1
ENSG00000237773	AC003075.4	0.0142413	0.0136293	-0.0925104	1
ENSG00000268564	AC003956.1	0	0.000851833	0.769986	1
ENSG00000228113	AC003991.3	0.000749544	0.0025555	0.992379	1
ENSG00000273447	AC004067.5	0	0.000851833	0.769986	1
ENSG00000251259	AC004069.2	0.00224863	0.00298141	0.185024	1
ENSG00000276449	AC004076.5	0.000749544	0.00127775	0.185024	1
ENSG00000267666	AC004156.3	0.000749544	0	-1.81498	1
ENSG00000230435	AC004160.4	0.000749544	0	-1.81498	1
ENSG00000230612	AC004237.1	0.000749544	0	-1.81498	1
ENSG00000005189	AC004381.6	0.00974407	0.0119257	0.23565	1
ENSG00000229893	AC004549.6	0	0.000425916	0.185024	1
ENSG00000276345	AC004556.1	0.0224863	0.0536654	1.21951	0.0786311
ENSG00000272203	AC004775.5	0	0.000425916	0.185024	1
ENSG00000267453	AC004791.2	0.00149909	0	-2.39994	1
ENSG00000280226	AC004824.2	0	0.000425916	0.185024	1
ENSG00000234183	AC004854.4	0	0.000851833	0.769986	1
ENSG00000277675	AC004878.2	0.000749544	0	-1.81498	1
ENSG00000242687	AC004893.11	0.00149909	0.000425916	-1.39994	1
ENSG00000231704	AC004895.4	0	0.000851833	0.769986	1
ENSG00000228434	AC004951.6	0.0172395	0.0289623	0.708586	1
ENSG00000183308	AC005037.3	0	0.00170367	1.50695	1
ENSG00000224046	AC005076.5	0.00674589	0.00766649	0.111023	1
ENSG00000226816	AC005082.12	0.000749544	0	-1.81498	1
ENSG00000269694	AC005197.2	0.000749544	0	-1.81498	1
ENSG00000236352	AC005220.3	0	0.000425916	0.185024	1
ENSG00000268030	AC005253.2	0.000749544	0.0025555	0.992379	1
ENSG00000268983	AC005253.4	0	0.000425916	0.185024	1
ENSG00000267551	AC005264.2	0.000749544	0	-1.81498	1
ENSG00000235343	AC005301.8	0	0.000425916	0.185024	1
ENSG00000248015	AC005329.7	0	0.000425916	0.185024	1
ENSG00000268565	AC005339.2	0.000749544	0.000851833	-0.230014	1
ENSG00000277602	AC005363.11	0.00674589	0.00298141	-1.1369	1
ENSG00000267421	AC005498.3	0.00299818	0.00127775	-1.1369	1
ENSG00000269604	AC005523.2	0.00149909	0.00127775	-0.399939	1
ENSG00000268536	AC005523.3	0.000749544	0.000425916	-0.814976	1
ENSG00000269296	AC005614.3	0.00149909	0.000851833	-0.814976	1
ENSG00000267423	AC005616.2	0	0.000425916	0.185024	1
ENSG00000272070	AC005618.6	0	0.000425916	0.185024	1
ENSG00000266933	AC005775.2	0	0.00127775	1.18502	1
ENSG00000267231	AC005786.5	0.000749544	0.000425916	-0.814976	1
ENSG00000269019	AC005932.1	0	0.000425916	0.185024	1
ENSG00000267205	AC005954.4	0.00149909	0	-2.39994	1
ENSG00000267549	AC006116.17	0	0.000425916	0.185024	1
ENSG00000268355	AC006129.1	0	0.000425916	0.185024	1
ENSG00000268027	AC006129.2	0.059214	0.0600542	0.0128426	1
ENSG00000249502	AC006160.5	0.000749544	0	-1.81498	1
ENSG00000253392	AC006277.2	0.000749544	0.000425916	-0.814976	1
ENSG00000236213	AC006369.2	0.00224863	0.000425916	-1.81498	1
ENSG00000236540	AC006547.13	0.000749544	0	-1.81498	1
ENSG00000268292	AC006547.15	0.000749544	0.00127775	0.185024	1
ENSG00000243762	AC006547.8	0.00149909	0	-2.39994	1
ENSG00000269194	AC006942.4	0.00599635	0.00340733	-0.814976	1
ENSG00000273203	AC006946.16	0	0.000425916	0.185024	1
ENSG00000231294	AC006994.2	0.00224863	0	-2.81498	1
ENSG00000229127	AC007038.7	0	0.000425916	0.185024	1
ENSG00000224721	AC007182.6	0	0.000425916	0.185024	1
ENSG00000269696	AC007228.11	0	0.00127775	1.18502	1
ENSG00000268568	AC007228.9	0.00449726	0.00127775	-1.62233	1
ENSG00000231312	AC007246.3	0.00899453	0.005111	-0.814976	1
ENSG00000267980	AC007292.6	0.00224863	0.00170367	-0.493048	1
ENSG00000224063	AC007319.1	0	0.000425916	0.185024	1
ENSG00000278817	AC007325.4	0.0104936	0.0157589	0.526061	1
ENSG00000235728	AC007349.5	0.000749544	0.00127775	0.185024	1
ENSG00000230831	AC007349.7	0	0.000425916	0.185024	1
ENSG00000227946	AC007383.3	0.00374772	0.00298141	-0.399939	1
ENSG00000237638	AC007386.2	0.00224863	0.000425916	-1.81498	1
ENSG00000232028	AC007391.2	0.000749544	0	-1.81498	1
ENSG00000239467	AC007405.6	0.000749544	0	-1.81498	1
ENSG00000244055	AC007566.10	0.000749544	0.000851833	-0.230014	1
ENSG00000242539	AC007620.3	0	0.00127775	1.18502	1
ENSG00000267213	AC007773.2	0	0.00127775	1.18502	1
ENSG00000279018	AC007906.1	0.000749544	0	-1.81498	1
ENSG00000276651	AC007950.2	0.00149909	0.00553691	1.40742	1
ENSG00000279644	AC008074.1	0.000749544	0	-1.81498	1
ENSG00000280007	AC008079.10	0.00674589	0.00638874	-0.136905	1
ENSG00000260907	AC008088.4	0.00149909	0.000425916	-1.39994	1
ENSG00000232220	AC008440.5	0	0.000851833	0.769986	1
ENSG00000267838	AC008746.12	0.00149909	0	-2.39994	1
ENSG00000228323	AC008753.6	0.00149909	0	-2.39994	1
ENSG00000228737	AC008781.7	0	0.000425916	0.185024	1
ENSG00000225230	AC008937.3	0.000749544	0.000425916	-0.814976	1
ENSG00000267751	AC009005.2	0.00374772	0.00724058	0.769986	1
ENSG00000279473	AC009065.4	0	0.000851833	0.769986	1
ENSG00000261248	AC009120.10	0.000749544	0	-1.81498	1
ENSG00000238045	AC009133.12	0.00374772	0.00383325	-0.0780108	1
ENSG00000259952	AC009133.15	0	0.000425916	0.185024	1
ENSG00000260719	AC009133.17	0.00149909	0	-2.39994	1
ENSG00000275857	AC009133.21	0.000749544	0	-1.81498	1
ENSG00000235724	AC009299.2	0	0.000425916	0.185024	1
ENSG00000227403	AC009299.3	0.00974407	0.0119257	0.23565	1
ENSG00000235066	AC009303.1	0	0.000425916	0.185024	1
ENSG00000216895	AC009403.2	0.0299818	0.0396102	0.38206	1
ENSG00000236255	AC009404.2	0.00299818	0.0106479	1.56354	0.638581
ENSG00000234141	AC009473.1	0.00149909	0.00298141	0.600061	1
ENSG00000223911	AC009480.3	0	0.000425916	0.185024	1
ENSG00000235192	AC009495.2	0.00149909	0.000851833	-0.814976	1
ENSG00000231609	AC009501.4	0.00149909	0.00468508	1.18502	1
ENSG00000235522	AC009505.2	0.000749544	0	-1.81498	1
ENSG00000224152	AC009506.1	0.00299818	0.000851833	-1.55194	1
ENSG00000223960	AC009948.5	0.0232359	0.0217217	-0.114537	1
ENSG00000225963	AC009950.2	0	0.000851833	0.769986	1
ENSG00000226266	AC009961.3	0.00899453	0.00851833	-0.123099	1
ENSG00000249249	AC010226.4	0.00599635	0.00468508	-0.399939	1
ENSG00000279816	AC010287.1	0.00149909	0.00383325	0.921989	1
ENSG00000267216	AC010642.1	0.00224863	0.0025555	-0.00762148	1
ENSG00000265205	AC010761.13	0.000749544	0	-1.81498	1
ENSG00000264577	AC010761.8	0.00524681	0.00340733	-0.645051	1
ENSG00000234936	AC010883.5	0.00149909	0.00212958	0.185024	1
ENSG00000226853	AC010894.3	0.000749544	0.00170367	0.506952	1
ENSG00000237798	AC010894.5	0	0.000425916	0.185024	1
ENSG00000235056	AC010983.1	0	0.000425916	0.185024	1
ENSG00000276256	AC011043.1	0.00224863	0.00937016	1.70859	0.523182
ENSG00000229618	AC011288.2	0.000749544	0	-1.81498	1
ENSG00000274044	AC011718.2	0.00224863	0	-2.81498	0.786275
ENSG00000231435	AC011747.3	0	0.000425916	0.185024	1
ENSG00000236008	AC011747.4	0.000749544	0.000851833	-0.230014	1
ENSG00000226806	AC011893.3	0.00149909	0.00212958	0.185024	1
ENSG00000233038	AC011899.9	0	0.0025555	1.99238	0.985795
ENSG00000237017	AC012314.8	0	0.000851833	0.769986	1
ENSG00000240401	AC012358.8	0.00524681	0.00340733	-0.645051	1
ENSG00000235319	AC012360.4	0.000749544	0.000851833	-0.230014	1
ENSG00000228251	AC012442.6	0	0.000425916	0.185024	1
ENSG00000232520	AC012507.3	0.000749544	0	-1.81498	1
ENSG00000231621	AC013264.2	0.0112432	0.0200181	0.769986	1
ENSG00000091436	AC013461.1	0.0179891	0.0161848	-0.17343	1
ENSG00000236283	AC013463.2	0.000749544	0	-1.81498	1
ENSG00000239920	AC015691.13	0	0.000425916	0.185024	1
ENSG00000270977	AC015849.16	0.000749544	0	-1.81498	1
ENSG00000270240	AC015849.2	0.000749544	0.00127775	0.185024	1
ENSG00000224746	AC015987.1	0	0.00127775	1.18502	1
ENSG00000281325	AC016549.1	0.00149909	0.00127775	-0.399939	1
ENSG00000269600	AC016629.3	0	0.000425916	0.185024	1
ENSG00000234174	AC016683.5	0	0.000425916	0.185024	1
ENSG00000231327	AC016700.5	0.00224863	0.000425916	-1.81498	1
ENSG00000226548	AC016722.3	0	0.000425916	0.185024	1
ENSG00000228925	AC016722.4	0	0.000425916	0.185024	1
ENSG00000231826	AC016735.2	0.000749544	0	-1.81498	1
ENSG00000234997	AC016745.3	0	0.000425916	0.185024	1
ENSG00000233559	AC016831.7	0.0232359	0.0247031	0.0676666	1
ENSG00000233862	AC016907.3	0.000749544	0.000425916	-0.814976	1
ENSG00000228100	AC016912.3	0.00149909	0	-2.39994	1
ENSG00000240350	AC017002.1	0.00899453	0.00340733	-1.34549	0.786275
ENSG00000227359	AC017074.2	0.000749544	0	-1.81498	1
ENSG00000233538	AC017104.2	0	0.000425916	0.185024	1
ENSG00000235978	AC018816.3	0.0254845	0.0174626	-0.551942	1
ENSG00000234584	AC019186.1	0.00149909	0	-2.39994	1
ENSG00000229056	AC020571.3	0.0134918	0.0166107	0.259024	1
ENSG00000228005	AC020743.2	0	0.000425916	0.185024	1
ENSG00000230747	AC021188.4	0.00674589	0.00127775	-2.1369	0.584804
ENSG00000262477	AC021224.1	0	0.000425916	0.185024	1
ENSG00000254802	AC022182.3	0.000749544	0.00212958	0.769986	1
ENSG00000233849	AC022201.5	0.00149909	0	-2.39994	1
ENSG00000225885	AC023590.1	0.00749544	0.00766649	-0.0264805	1
ENSG00000267740	AC024592.12	0	0.000425916	0.185024	1
ENSG00000244063	AC024704.2	0	0.000851833	0.769986	1
ENSG00000215068	AC025171.1	0.00524681	0.00553691	-0.00762148	1
ENSG00000179859	AC025335.1	0.0112432	0.00894424	-0.355545	1
ENSG00000233912	AC026202.3	0.00524681	0.0025555	-1.00762	1
ENSG00000260740	AC026471.6	0.00224863	0.00170367	-0.493048	1
ENSG00000276397	AC034110.1	0.000749544	0.000851833	-0.230014	1
ENSG00000226380	AC058791.1	0.0104936	0.00809241	-0.399939	1
ENSG00000267737	AC061992.2	0	0.000425916	0.185024	1
ENSG00000222020	AC062017.1	0.00824498	0.00425916	-0.940507	1
ENSG00000145063	AC062028.1	0	0.000425916	0.185024	1
ENSG00000234028	AC062029.1	0.00299818	0.0025555	-0.32955	1
ENSG00000224099	AC064834.1	0	0.000425916	0.185024	1
ENSG00000223466	AC064834.2	0	0.000425916	0.185024	1
ENSG00000234919	AC064834.3	0.000749544	0	-1.81498	1
ENSG00000233005	AC067959.1	0	0.00383325	2.50695	0.786275
ENSG00000236682	AC068282.3	0	0.000425916	0.185024	1
ENSG00000237262	AC068492.1	0	0.000425916	0.185024	1
ENSG00000214432	AC068831.10	0	0.00127775	1.18502	1
ENSG00000278514	AC068831.16	0.000749544	0	-1.81498	1
ENSG00000189229	AC069277.2	0.000749544	0.00170367	0.506952	1
ENSG00000277089	AC069363.1	0.0554662	0.050684	-0.136905	1
ENSG00000229178	AC069513.4	0.00374772	0.00298141	-0.399939	1
ENSG00000229267	AC072062.1	0.00149909	0.00170367	-0.0780108	1
ENSG00000229628	AC073115.7	0.000749544	0	-1.81498	1
ENSG00000225187	AC073283.7	0.000749544	0.000425916	-0.814976	1
ENSG00000231840	AC073342.12	0.000749544	0	-1.81498	1
ENSG00000228010	AC073343.13	0.00149909	0	-2.39994	1
ENSG00000279937	AC073657.1	0	0.000425916	0.185024	1
ENSG00000240790	AC073934.6	0	0.00127775	1.18502	1
ENSG00000234072	AC074117.10	0.0352286	0.020444	-0.785229	0.829464
ENSG00000232019	AC074183.4	0.000749544	0	-1.81498	1
ENSG00000267395	AC074212.6	0.00224863	0	-2.81498	0.786275
ENSG00000225889	AC074289.1	0	0.00212958	1.76999	1
ENSG00000232788	AC078883.3	0.00224863	0.00425916	0.644455	1
ENSG00000222043	AC079305.10	0.00449726	0.00425916	-0.1629	1
ENSG00000231903	AC079354.5	0	0.000425916	0.185024	1
ENSG00000196096	AC079610.2	0.00149909	0	-2.39994	1
ENSG00000225342	AC079630.4	0.000749544	0	-1.81498	1
ENSG00000224137	AC079767.4	0	0.000425916	0.185024	1
ENSG00000233230	AC079807.2	0.00374772	0.00340733	-0.230014	1
ENSG00000237753	AC079922.3	0.0299818	0.0157589	-0.924601	0.637428
ENSG00000259820	AC083843.1	0.00374772	0.00170367	-1.07801	1
ENSG00000254028	AC083843.2	0	0.00170367	1.50695	1
ENSG00000224875	AC083949.1	0	0.000425916	0.185024	1
ENSG00000253190	AC084082.3	0.000749544	0.000425916	-0.814976	1
ENSG00000226377	AC084809.2	0.00149909	0.000425916	-1.39994	1
ENSG00000236377	AC084809.3	0.00224863	0.00212958	-0.230014	1
ENSG00000235530	AC087294.2	0	0.000425916	0.185024	1
ENSG00000279483	AC090498.1	0.658849	0.563913	-0.224559	1
ENSG00000228661	AC090587.5	0.00149909	0	-2.39994	1
ENSG00000214708	AC090616.2	0.000749544	0.000851833	-0.230014	1
ENSG00000230113	AC091177.1	0	0.000425916	0.185024	1
ENSG00000223711	AC091633.3	0.000749544	0.000425916	-0.814976	1
ENSG00000229043	AC091729.9	0.00599635	0.00894424	0.47453	1
ENSG00000217455	AC091801.1	0	0.000425916	0.185024	1
ENSG00000225231	AC091814.2	0.00599635	0.00425916	-0.52547	1
ENSG00000231560	AC091814.3	0.000749544	0.000425916	-0.814976	1
ENSG00000269148	AC092301.3	0.000749544	0.000425916	-0.814976	1
ENSG00000227189	AC092535.3	0.000749544	0	-1.81498	1
ENSG00000230515	AC092580.3	0.000749544	0.00127775	0.185024	1
ENSG00000235576	AC092580.4	0.185137	0.191662	0.0478109	1
ENSG00000230393	AC092667.2	0	0.000425916	0.185024	1
ENSG00000233757	AC092835.2	0.00149909	0.000425916	-1.39994	1
ENSG00000279530	AC092881.1	0.000749544	0.00127775	0.185024	1
ENSG00000228541	AC093159.1	0.000749544	0	-1.81498	1
ENSG00000170846	AC093323.3	0.0329799	0.0268327	-0.30683	1
ENSG00000226276	AC093382.1	0.000749544	0	-1.81498	1
ENSG00000233654	AC093388.3	0.00599635	0.00468508	-0.399939	1
ENSG00000228242	AC093495.4	0.0157404	0.0127775	-0.320212	1
ENSG00000230587	AC093609.1	0.000749544	0.00170367	0.506952	1
ENSG00000240859	AC093627.10	0.00449726	0.00425916	-0.1629	1
ENSG00000242474	AC093627.9	0.00149909	0.00127775	-0.399939	1
ENSG00000237940	AC093642.3	0.00149909	0.000425916	-1.39994	1
ENSG00000232533	AC093673.5	0.0404754	0.0532395	0.380944	1
ENSG00000220256	AC093802.1	0.000749544	0	-1.81498	1
ENSG00000225205	AC093818.1	0.00674589	0.00809241	0.185024	1
ENSG00000226856	AC093901.1	0	0.000425916	0.185024	1
ENSG00000228655	AC096558.1	0.000749544	0	-1.81498	1
ENSG00000244567	AC096772.6	0.00449726	0.0025555	-0.814976	1
ENSG00000236432	AC097662.2	0	0.00127775	1.18502	1
ENSG00000226833	AC097724.3	0.000749544	0.00170367	0.506952	1
ENSG00000226097	AC099342.1	0.00149909	0.000425916	-1.39994	1
ENSG00000224738	AC099850.1	0	0.00170367	1.50695	1
ENSG00000265967	AC100830.4	0.000749544	0.000425916	-0.814976	1
ENSG00000264937	AC100830.5	0.00149909	0	-2.39994	1
ENSG00000267571	AC104532.4	0.00374772	0.00340733	-0.230014	1
ENSG00000228857	AC104653.1	0.00299818	0.0025555	-0.32955	1
ENSG00000227938	AC104695.4	0	0.000425916	0.185024	1
ENSG00000224220	AC104699.1	0	0.000425916	0.185024	1
ENSG00000234663	AC104820.2	0.0142413	0.0106479	-0.436465	1
ENSG00000227252	AC105760.2	0.000749544	0	-1.81498	1
ENSG00000236498	AC107081.5	0.000749544	0.00127775	0.185024	1
ENSG00000241525	AC108004.3	0	0.000425916	0.185024	1
ENSG00000242282	AC108488.4	0.00449726	0.00170367	-1.3004	1
ENSG00000227495	AC109333.10	0.000749544	0.000425916	-0.814976	1
ENSG00000226791	AC109826.1	0.00299818	0.005111	0.563535	1
ENSG00000233223	AC113189.5	0.0209872	0.015333	-0.463504	1
ENSG00000254893	AC113404.1	0	0.00127775	1.18502	1
ENSG00000274425	AC114271.2	0.00224863	0.00298141	0.185024	1
ENSG00000238160	AC116366.5	0.00374772	0	-3.39994	0.531253
ENSG00000234290	AC116366.6	0.00674589	0.00894424	0.322527	1
ENSG00000235688	AC116614.1	0	0.000425916	0.185024	1
ENSG00000226155	AC124944.3	0.00224863	0	-2.81498	0.786275
ENSG00000184906	AC129778.2	0.00299818	0.00212958	-0.551942	1
ENSG00000267986	AC130469.2	0.00149909	0	-2.39994	1
ENSG00000274767	AC131056.3	0.0104936	0.00127775	-2.72187	0.0525372
ENSG00000280550	AC131263.1	0.000749544	0	-1.81498	1
ENSG00000228989	AC133528.2	0.000749544	0.00127775	0.185024	1
ENSG00000280721	AC133644.2	0.0524681	0.0238513	-1.13183	0.568013
ENSG00000268218	AC137932.4	0.00299818	0.00553691	0.67045	1
ENSG00000261253	AC137932.6	0.000749544	0	-1.81498	1
ENSG00000260923	AC137934.1	0.00149909	0.00340733	0.769986	1
ENSG00000183889	AC138969.4	0.00224863	0.00340733	0.354949	1
ENSG00000262898	AC139099.4	0	0.000425916	0.185024	1
ENSG00000262094	AC139099.5	0	0.000425916	0.185024	1
ENSG00000259553	AC140725.4	0.000749544	0.000425916	-0.814976	1
ENSG00000250986	AC141928.1	0	0.000851833	0.769986	1
ENSG00000276728	AC142472.6	0.00374772	0.00468508	0.185024	1
ENSG00000235078	AC142528.1	0.00599635	0.00468508	-0.399939	1
ENSG00000231969	AC144449.1	0	0.000425916	0.185024	1
ENSG00000203635	AC144450.2	0.000749544	0.00127775	0.185024	1
ENSG00000273117	AC144652.1	0.00749544	0.00340733	-1.10448	1
ENSG00000261888	AC144831.1	0.00524681	0.00383325	-0.493048	1
ENSG00000274370	AC144831.3	0.000749544	0	-1.81498	1
ENSG00000262213	AC144836.1	0	0.000425916	0.185024	1
ENSG00000253490	AC145110.1	0	0.00127775	1.18502	1
ENSG00000255495	AC145124.2	0.000749544	0.00127775	0.185024	1
ENSG00000274847	AC145212.2	0.00599635	0.00340733	-0.814976	1
ENSG00000277400	AC145212.4	0.00149909	0.00170367	-0.0780108	1
ENSG00000265055	AC145343.2	0.000749544	0.00298141	1.18502	1
ENSG00000237181	AC147651.4	0.00899453	0.0119257	0.342565	1
ENSG00000230606	AC159540.1	0.0127422	0.0221476	0.743019	1
ENSG00000249241	AC195454.1	0	0.00170367	1.50695	1
ENSG00000271254	AC240274.1	0.000749544	0.000425916	-0.814976	1
ENSG00000281741	AC241377.2	0.000749544	0.000425916	-0.814976	1
ENSG00000281571	AC241585.2	0.00674589	0.00553691	-0.32955	1
ENSG00000280649	AC245100.1	0.0487203	0.0502581	0.0354472	1
ENSG00000278882	AC253572.1	0.00374772	0.00340733	-0.230014	1
ENSG00000060971	ACAA1	0.18064	0.179311	-0.0127405	1
ENSG00000167315	ACAA2	0.313309	0.28579	-0.133465	1
ENSG00000278540	ACACA	0.0284827	0.020444	-0.485669	1
ENSG00000076555	ACACB	0.000749544	0.00298141	1.18502	1
ENSG00000111271	ACAD10	0.00824498	0.00809241	-0.0780108	1
ENSG00000240303	ACAD11	0.00299818	0.00127775	-1.1369	1
ENSG00000151498	ACAD8	0.0314808	0.0310919	-0.0317878	1
ENSG00000177646	ACAD9	0.0284827	0.020444	-0.485669	1
ENSG00000117054	ACADM	0.101938	0.0979607	-0.0612594	1
ENSG00000122971	ACADS	0.0876966	0.0783686	-0.166238	1
ENSG00000196177	ACADSB	0.01649	0.0221476	0.389382	1
ENSG00000072778	ACADVL	0.177642	0.209551	0.23565	1
ENSG00000157766	ACAN	0.000749544	0.000425916	-0.814976	1
ENSG00000072818	ACAP1	0.73905	0.756853	0.0341569	1
ENSG00000114331	ACAP2	0.101188	0.0932757	-0.12108	1
ENSG00000131584	ACAP3	0.0254845	0.0229995	-0.1629	1
ENSG00000075239	ACAT1	0.0974407	0.0741094	-0.397188	1
ENSG00000120437	ACAT2	0.149909	0.146089	-0.0397633	1
ENSG00000182827	ACBD3	0.0712067	0.0387584	-0.876377	0.258512
ENSG00000181513	ACBD4	0.0134918	0.0183144	0.396528	1
ENSG00000107897	ACBD5	0.0157404	0.0208699	0.369448	1
ENSG00000230124	ACBD6	0.0981902	0.0979607	-0.00762148	1
ENSG00000176244	ACBD7	0.000749544	0	-1.81498	1
ENSG00000110455	ACCS	0.0112432	0.00979607	-0.230014	1
ENSG00000102977	ACD	0.0944425	0.0787945	-0.264502	1
ENSG00000159640	ACE	0.00374772	0.000425916	-2.39994	0.638581
ENSG00000167769	ACER1	0.000749544	0.000851833	-0.230014	1
ENSG00000177076	ACER2	0.000749544	0	-1.81498	1
ENSG00000078124	ACER3	0.0292322	0.0251291	-0.230014	1
ENSG00000087085	ACHE	0.000749544	0.000425916	-0.814976	1
ENSG00000100813	ACIN1	0.0734553	0.0907202	0.297134	1
ENSG00000213088	ACKR1	0.00299818	0	-3.1369	0.523182
ENSG00000144648	ACKR2	0	0.00298141	2.18502	0.838303
ENSG00000144476	ACKR3	0	0.000425916	0.185024	1
ENSG00000131473	ACLY	0.0809507	0.0753872	-0.107427	1
ENSG00000122729	ACO1	0.00824498	0.00851833	-0.00762148	1
ENSG00000100412	ACO2	0.0981902	0.117127	0.249154	1
ENSG00000184227	ACOT1	0	0.000425916	0.185024	1
ENSG00000162390	ACOT11	0.00449726	0.00298141	-0.622331	1
ENSG00000112304	ACOT13	0.0449726	0.040888	-0.145801	1
ENSG00000119673	ACOT2	0.0209872	0.0281105	0.393132	1
ENSG00000177465	ACOT4	0.0232359	0.0225736	-0.0600889	1
ENSG00000097021	ACOT7	0.129671	0.0962571	-0.431371	1
ENSG00000101473	ACOT8	0.0817003	0.0851833	0.0547156	1
ENSG00000123130	ACOT9	0.0562158	0.050684	-0.156013	1
ENSG00000161533	ACOX1	0.0277331	0.0315178	0.165915	1
ENSG00000087008	ACOX3	0.0119927	0.0298141	1.24731	0.237558
ENSG00000153093	ACOXL	0.0569653	0.0132034	-2.08176	6.69e-06
ENSG00000143727	ACP1	0.349287	0.337752	-0.0492599	1
ENSG00000134575	ACP2	0.0202377	0.0268327	0.377669	1
ENSG00000102575	ACP5	0.293821	0.368843	0.326526	1
ENSG00000162836	ACP6	0.000749544	0.00383325	1.50695	1
ENSG00000014257	ACPP	0.000749544	0.000851833	-0.230014	1
ENSG00000111644	ACRBP	0	0.00340733	2.35495	0.869829
ENSG00000147174	ACRC	0.00524681	0.00553691	-0.00762148	1
ENSG00000103740	ACSBG1	0	0.000425916	0.185024	1
ENSG00000167107	ACSF2	0.0104936	0.0149071	0.448058	1
ENSG00000176715	ACSF3	0.026234	0.0315178	0.243917	1
ENSG00000151726	ACSL1	0.0232359	0.0315178	0.413842	1
ENSG00000123983	ACSL3	0.0599635	0.0685725	0.185024	1
ENSG00000068366	ACSL4	0.0232359	0.0281105	0.251113	1
ENSG00000197142	ACSL5	0.0704571	0.0647393	-0.127444	1
ENSG00000164398	ACSL6	0.00749544	0.0132034	0.725592	1
ENSG00000166743	ACSM1	0	0.000425916	0.185024	1
ENSG00000005187	ACSM3	0.00374772	0.00298141	-0.399939	1
ENSG00000183549	ACSM5	0.00149909	0.000851833	-0.814976	1
ENSG00000154930	ACSS1	0.0899453	0.0523877	-0.779643	0.371196
ENSG00000131069	ACSS2	0.00149909	0.0025555	0.407416	1
ENSG00000107796	ACTA2	0.050969	0.0183144	-1.46407	0.0713493
ENSG00000075624	ACTB	27.8725	28.047	0.00945249	1
ENSG00000184009	ACTG1	6.63721	7.27295	0.132351	1
ENSG00000163017	ACTG2	0.000749544	0.00170367	0.506952	1
ENSG00000182584	ACTL10	0.00449726	0.00468508	-0.0373688	1
ENSG00000136518	ACTL6A	0.0532176	0.0451471	-0.243434	1
ENSG00000072110	ACTN1	0.0322304	0.035777	0.134983	1
ENSG00000077522	ACTN2	0.00149909	0	-2.39994	1
ENSG00000248746	ACTN3	0	0.000425916	0.185024	1
ENSG00000130402	ACTN4	0.4932	0.551136	0.159625	1
ENSG00000131966	ACTR10	0.139415	0.120534	-0.212124	1
ENSG00000138107	ACTR1A	0.0989398	0.126497	0.34891	1
ENSG00000115073	ACTR1B	0.139415	0.136293	-0.0354414	1
ENSG00000138071	ACTR2	0.544918	0.493637	-0.142862	1
ENSG00000115091	ACTR3	0.966162	0.971515	0.00795132	1
ENSG00000133627	ACTR3B	0.00224863	0.00766649	1.43295	0.8148
ENSG00000106526	ACTR3C	0.01649	0.00383325	-2.01661	0.0639535
ENSG00000101442	ACTR5	0.0119927	0.0238513	0.930451	0.764672
ENSG00000075089	ACTR6	0.0547167	0.0617579	0.165395	1
ENSG00000113812	ACTR8	0.034479	0.0417398	0.259791	1
ENSG00000184378	ACTRT3	0.00149909	0.000851833	-0.814976	1
ENSG00000115170	ACVR1	0.00674589	0.0229995	1.64446	0.100623
ENSG00000135503	ACVR1B	0.0127422	0.00681466	-0.897439	1
ENSG00000123612	ACVR1C	0.00149909	0.000425916	-1.39994	1
ENSG00000121989	ACVR2A	0.00299818	0.00212958	-0.551942	1
ENSG00000114739	ACVR2B	0	0.000425916	0.185024	1
ENSG00000139567	ACVRL1	0.000749544	0.00212958	0.769986	1
ENSG00000243989	ACY1	0.00224863	0.00340733	0.354949	1
ENSG00000132744	ACY3	0.303565	0.175477	-0.790314	0.131685
ENSG00000119640	ACYP1	0.136417	0.0988126	-0.46649	0.956755
ENSG00000170634	ACYP2	0.0817003	0.104349	0.346178	1
ENSG00000267120	AD000671.6	0.000749544	0	-1.81498	1
ENSG00000196839	ADA	0.0817003	0.0877387	0.0971508	1
ENSG00000168803	ADAL	0.0284827	0.0319437	0.147549	1
ENSG00000137845	ADAM10	0.0876966	0.0834796	-0.0755676	1
ENSG00000148848	ADAM12	0.000749544	0.000851833	-0.230014	1
ENSG00000143537	ADAM15	0.0202377	0.0132034	-0.622331	1
ENSG00000151694	ADAM17	0.050969	0.0626097	0.285953	1
ENSG00000135074	ADAM19	0.0322304	0.0383325	0.233387	1
ENSG00000008277	ADAM22	0.00224863	0.00298141	0.185024	1
ENSG00000042980	ADAM28	0.0269836	0.050684	0.882461	0.529135
ENSG00000168594	ADAM29	0	0.000425916	0.185024	1
ENSG00000151651	ADAM8	0.225613	0.151626	-0.573601	0.62968
ENSG00000168615	ADAM9	0.0172395	0.0183144	0.0594927	1
ENSG00000134028	ADAMDEC1	0.00149909	0.00127775	-0.399939	1
ENSG00000154734	ADAMTS1	0.0749544	0.0481285	-0.640298	0.8148
ENSG00000142303	ADAMTS10	0.0172395	0.0272586	0.622429	1
ENSG00000151388	ADAMTS12	0	0.000851833	0.769986	1
ENSG00000160323	ADAMTS13	0	0.000425916	0.185024	1
ENSG00000138316	ADAMTS14	0.000749544	0.000425916	-0.814976	1
ENSG00000166106	ADAMTS15	0.000749544	0.000851833	-0.230014	1
ENSG00000145536	ADAMTS16	0	0.000425916	0.185024	1
ENSG00000140470	ADAMTS17	0.0134918	0.0119257	-0.204923	1
ENSG00000087116	ADAMTS2	0.00374772	0.00212958	-0.814976	1
ENSG00000158859	ADAMTS4	0.00299818	0.00127775	-1.1369	1
ENSG00000154736	ADAMTS5	0.00149909	0.00383325	0.921989	1
ENSG00000049192	ADAMTS6	0.00149909	0.00212958	0.185024	1
ENSG00000136378	ADAMTS7	0.00674589	0.0025555	-1.32955	0.919531
ENSG00000163638	ADAMTS9	0.00299818	0.000425916	-2.1369	0.859242
ENSG00000178031	ADAMTSL1	0.000749544	0	-1.81498	1
ENSG00000197859	ADAMTSL2	0.000749544	0.00170367	0.506952	1
ENSG00000143382	ADAMTSL4	0.00224863	0.00425916	0.644455	1
ENSG00000185761	ADAMTSL5	0.00224863	0	-2.81498	0.786275
ENSG00000105963	ADAP1	0.0367276	0.0583505	0.649692	0.861547
ENSG00000184060	ADAP2	0.0127422	0.0178885	0.441363	1
ENSG00000160710	ADAR	0.178391	0.255976	0.517776	0.85776
ENSG00000197381	ADARB1	0.00749544	0.00937016	0.249154	1
ENSG00000185736	ADARB2	0.000749544	0.00127775	0.185024	1
ENSG00000065457	ADAT1	0.0187386	0.0161848	-0.230014	1
ENSG00000189007	ADAT2	0.0194881	0.0170367	-0.212312	1
ENSG00000213638	ADAT3	0.00824498	0.00681466	-0.312476	1
ENSG00000063761	ADCK1	0.00224863	0.0025555	-0.00762148	1
ENSG00000133597	ADCK2	0.0247349	0.025555	0.0282981	1
ENSG00000163050	ADCK3	0.0209872	0.0264068	0.304323	1
ENSG00000123815	ADCK4	0.0314808	0.0340733	0.0986088	1
ENSG00000173137	ADCK5	0.0224863	0.0340733	0.570677	1
ENSG00000164742	ADCY1	0	0.000425916	0.185024	1
ENSG00000078295	ADCY2	0	0.000425916	0.185024	1
ENSG00000138031	ADCY3	0.0764535	0.0664429	-0.206856	1
ENSG00000129467	ADCY4	0.000749544	0.00170367	0.506952	1
ENSG00000174233	ADCY6	0.00149909	0.00212958	0.185024	1
ENSG00000121281	ADCY7	0.0749544	0.0868869	0.206292	1
ENSG00000162104	ADCY9	0.00299818	0.00298141	-0.136905	1
ENSG00000087274	ADD1	0.152907	0.187829	0.293446	1
ENSG00000148700	ADD3	0.104187	0.157589	0.591016	0.764672
ENSG00000020181	ADGRA2	0.00149909	0.000425916	-1.39994	1
ENSG00000152990	ADGRA3	0.00149909	0.000851833	-0.814976	1
ENSG00000181790	ADGRB1	0	0.00127775	1.18502	1
ENSG00000121753	ADGRB2	0	0.000425916	0.185024	1
ENSG00000135298	ADGRB3	0	0.000425916	0.185024	1
ENSG00000111452	ADGRD1	0.00149909	0.00340733	0.769986	1
ENSG00000180264	ADGRD2	0	0.000425916	0.185024	1
ENSG00000174837	ADGRE1	0	0.000851833	0.769986	1
ENSG00000127507	ADGRE2	0.00824498	0.0119257	0.458042	1
ENSG00000131355	ADGRE3	0.000749544	0.00127775	0.185024	1
ENSG00000123146	ADGRE5	1.02912	0.89485	-0.201596	1
ENSG00000153292	ADGRF1	0.000749544	0	-1.81498	1
ENSG00000173567	ADGRF3	0.000749544	0.0025555	0.992379	1
ENSG00000205336	ADGRG1	0.0157404	0.0166107	0.0475201	1
ENSG00000173698	ADGRG2	0	0.000425916	0.185024	1
ENSG00000182885	ADGRG3	0.381518	0.381621	-0.000365668	1
ENSG00000159618	ADGRG5	0.00224863	0.00425916	0.644455	1
ENSG00000112414	ADGRG6	0.00449726	0.00383325	-0.300403	1
ENSG00000072071	ADGRL1	0.00599635	0.00553691	-0.177546	1
ENSG00000162618	ADGRL4	0.00224863	0.000425916	-1.81498	1
ENSG00000248144	ADH1C	0	0.00127775	1.18502	1
ENSG00000197894	ADH5	0.104187	0.107331	0.0387342	1
ENSG00000147576	ADHFE1	0.0142413	0.0161848	0.148498	1
ENSG00000182551	ADI1	0.266088	0.273012	0.0357196	1
ENSG00000159346	ADIPOR1	0.16415	0.17207	0.065442	1
ENSG00000006831	ADIPOR2	0.0494699	0.0579246	0.216966	1
ENSG00000148671	ADIRF	0.0134918	0.00340733	-1.89298	0.935343
ENSG00000156110	ADK	0.0712067	0.045999	-0.631755	0.76491
ENSG00000148926	ADM	0.0277331	0.0247031	-0.180261	1
ENSG00000128165	ADM2	0	0.000425916	0.185024	1
ENSG00000224420	ADM5	0.00224863	0.000425916	-1.81498	1
ENSG00000101126	ADNP	0.0839489	0.0715539	-0.234276	1
ENSG00000101544	ADNP2	0.026234	0.020444	-0.370192	1
ENSG00000259456	ADNP-AS1	0.00224863	0.0025555	-0.00762148	1
ENSG00000181915	ADO	0.0322304	0.0272586	-0.25204	1
ENSG00000128271	ADORA2A	0.00224863	0.00127775	-0.814976	1
ENSG00000178803	ADORA2A-AS1	0.00449726	0.00766649	0.625596	1
ENSG00000170425	ADORA2B	0.000749544	0.000425916	-0.814976	1
ENSG00000282608	ADORA3	0.00374772	0.00468508	0.185024	1
ENSG00000159322	ADPGK	0.107934	0.13033	0.267209	1
ENSG00000260898	ADPGK-AS1	0.00299818	0.00212958	-0.551942	1
ENSG00000144843	ADPRH	0.0157404	0.0170367	0.083144	1
ENSG00000153531	ADPRHL1	0	0.000851833	0.769986	1
ENSG00000116863	ADPRHL2	0.0539672	0.0579246	0.0932311	1
ENSG00000170222	ADPRM	0.0127422	0.0187403	0.506952	1
ENSG00000150594	ADRA2A	0	0.000425916	0.185024	1
ENSG00000274286	ADRA2B	0.00374772	0.00425916	0.0594927	1
ENSG00000184160	ADRA2C	0.000749544	0.00127775	0.185024	1
ENSG00000043591	ADRB1	0.0127422	0.0114997	-0.177546	1
ENSG00000169252	ADRB2	0.0149909	0.015333	0.00215954	1
ENSG00000188778	ADRB3	0	0.000425916	0.185024	1
ENSG00000173020	ADRBK1	0.221865	0.23255	0.0661015	1
ENSG00000100077	ADRBK2	0.00449726	0.00468508	-0.0373688	1
ENSG00000130706	ADRM1	0.293072	0.279827	-0.0677425	1
ENSG00000239900	ADSL	0.128922	0.133738	0.0496034	1
ENSG00000035687	ADSS	0.143163	0.182718	0.348254	1
ENSG00000185100	ADSSL1	0.00449726	0.00979607	0.962631	1
ENSG00000111863	ADTRP	0	0.000851833	0.769986	1
ENSG00000259003	AE000662.92	0.00224863	0.00212958	-0.230014	1
ENSG00000259054	AE000662.93	0.00149909	0.000851833	-0.814976	1
ENSG00000106624	AEBP1	0.000749544	0.00425916	1.64446	1
ENSG00000139154	AEBP2	0.0442231	0.0417398	-0.0925104	1
ENSG00000181026	AEN	0.0389763	0.035777	-0.133506	1
ENSG00000104964	AES	0.440732	0.392269	-0.168477	1
ENSG00000263335	AF001548.5	0.00149909	0.00212958	0.185024	1
ENSG00000238039	AF011889.2	0.000749544	0.000425916	-0.814976	1
ENSG00000234703	AF015262.2	0.000749544	0	-1.81498	1
ENSG00000253500	AF121898.3	0.000749544	0	-1.81498	1
ENSG00000224649	AF124730.4	0.000749544	0	-1.81498	1
ENSG00000226751	AF127936.5	0	0.000425916	0.185024	1
ENSG00000281903	AF127936.7	0.000749544	0.000425916	-0.814976	1
ENSG00000235609	AF127936.9	0.00149909	0.00340733	0.769986	1
ENSG00000272991	AF129408.17	0.000749544	0.000851833	-0.230014	1
ENSG00000270076	AF131215.8	0.00224863	0.000851833	-1.23001	1
ENSG00000280273	AF131216.1	0.000749544	0	-1.81498	1
ENSG00000232855	AF131217.1	0.00149909	0.00170367	-0.0780108	1
ENSG00000243440	AF165138.7	0.000749544	0	-1.81498	1
ENSG00000260651	AF213884.2	0.00449726	0.00340733	-0.452406	1
ENSG00000196526	AFAP1	0	0.00340733	2.35495	0.937276
ENSG00000157510	AFAP1L1	0.000749544	0.000425916	-0.814976	1
ENSG00000169129	AFAP1L2	0.335046	0.272586	-0.298151	1
ENSG00000172493	AFF1	0.0209872	0.0183144	-0.213526	1
ENSG00000155966	AFF2	0.000749544	0	-1.81498	1
ENSG00000144218	AFF3	0.00899453	0.00638874	-0.515416	1
ENSG00000072364	AFF4	0.142413	0.152052	0.0914105	1
ENSG00000141385	AFG3L2	0.0719562	0.0732576	0.019739	1
ENSG00000183077	AFMID	0.0314808	0.0136293	-1.19685	0.240006
ENSG00000119844	AFTPH	0.0479708	0.0468508	-0.0429284	1
ENSG00000038002	AGA	0.0457222	0.0617579	0.420652	1
ENSG00000135439	AGAP2	0.0292322	0.0315178	0.0919142	1
ENSG00000255737	AGAP2-AS1	0	0.000851833	0.769986	1
ENSG00000133612	AGAP3	0.0284827	0.035777	0.309012	1
ENSG00000188234	AGAP4	0.00374772	0.00724058	0.769986	1
ENSG00000172650	AGAP5	0	0.00298141	2.18502	0.985795
ENSG00000204149	AGAP6	0.00974407	0.0123516	0.284559	1
ENSG00000204172	AGAP9	0.00149909	0.00212958	0.185024	1
ENSG00000166748	AGBL1	0	0.000425916	0.185024	1
ENSG00000165923	AGBL2	0.00299818	0.00212958	-0.551942	1
ENSG00000146856	AGBL3	0.00149909	0.00212958	0.185024	1
ENSG00000084693	AGBL5	0.0134918	0.00851833	-0.670586	1
ENSG00000204305	AGER	0.00674589	0.00383325	-0.814976	1
ENSG00000173744	AGFG1	0.0554662	0.0477026	-0.223616	1
ENSG00000106351	AGFG2	0.0239854	0.0264068	0.117909	1
ENSG00000164252	AGGF1	0.0434735	0.050684	0.209271	1
ENSG00000006530	AGK	0.0517185	0.0421657	-0.300403	1
ENSG00000162688	AGL	0.0322304	0.0315178	-0.0455893	1
ENSG00000116771	AGMAT	0.00449726	0.00979607	0.962631	1
ENSG00000092847	AGO1	0.01649	0.0234254	0.468817	1
ENSG00000123908	AGO2	0.122925	0.166959	0.437087	1
ENSG00000126070	AGO3	0.0599635	0.0621838	0.0448459	1
ENSG00000134698	AGO4	0.0142413	0.0157589	0.111023	1
ENSG00000204310	AGPAT1	0.050969	0.0523877	0.0306954	1
ENSG00000169692	AGPAT2	0.0951921	0.0962571	0.0115721	1
ENSG00000160216	AGPAT3	0.0104936	0.0208699	0.921989	0.850622
ENSG00000026652	AGPAT4	0.0404754	0.0545173	0.414891	1
ENSG00000155189	AGPAT5	0.0352286	0.0472767	0.407416	1
ENSG00000018510	AGPS	0.0412249	0.0579246	0.475701	1
ENSG00000106541	AGR2	0	0.000425916	0.185024	1
ENSG00000188157	AGRN	0.00749544	0.00937016	0.249154	1
ENSG00000159723	AGRP	0.000749544	0.000851833	-0.230014	1
ENSG00000135049	AGTPBP1	0.0209872	0.0349251	0.702082	0.956755
ENSG00000177674	AGTRAP	0.470714	0.646115	0.456063	0.919531
ENSG00000153207	AHCTF1	0.0142413	0.0187403	0.354949	1
ENSG00000101444	AHCY	0.0966912	0.0728317	-0.411079	1
ENSG00000168710	AHCYL1	0.0554662	0.0626097	0.165658	1
ENSG00000158467	AHCYL2	0.00974407	0.005111	-0.921892	1
ENSG00000126705	AHDC1	0.0254845	0.0144812	-0.814976	0.829464
ENSG00000135541	AHI1	0.107934	0.145237	0.422967	1
ENSG00000124942	AHNAK	0.110932	0.173348	0.63828	0.653737
ENSG00000185567	AHNAK2	0	0.000425916	0.185024	1
ENSG00000106546	AHR	0.0524681	0.0272586	-0.942356	0.298724
ENSG00000063438	AHRR	0	0.000425916	0.185024	1
ENSG00000100591	AHSA1	0.401006	0.333492	-0.266356	1
ENSG00000173209	AHSA2	0.0337295	0.0396102	0.21605	1
ENSG00000169877	AHSP	0.00149909	0	-2.39994	1
ENSG00000186063	AIDA	0.0562158	0.0553691	-0.0294809	1
ENSG00000204472	AIF1	0.244351	0.299419	0.291308	1
ENSG00000126878	AIF1L	0	0.000851833	0.769986	1
ENSG00000156709	AIFM1	0.0442231	0.0383325	-0.214072	1
ENSG00000042286	AIFM2	0.0382267	0.0336474	-0.193488	1
ENSG00000183773	AIFM3	0.00149909	0.00212958	0.185024	1
ENSG00000146416	AIG1	0.0367276	0.0613319	0.721076	0.764672
ENSG00000112297	AIM1	0.0397258	0.071128	0.822454	0.445377
ENSG00000176092	AIM1L	0.00674589	0.0114997	0.67045	1
ENSG00000163568	AIM2	0.00224863	0.00170367	-0.493048	1
ENSG00000164022	AIMP1	0.182139	0.198051	0.118472	1
ENSG00000106305	AIMP2	0.0749544	0.0391843	-0.934029	0.17148
ENSG00000110711	AIP	0.215119	0.203162	-0.0840346	1
ENSG00000268257	AIRN	0	0.000425916	0.185024	1
ENSG00000274248	AJ011932.1	0	0.000425916	0.185024	1
ENSG00000196581	AJAP1	0.000749544	0.000425916	-0.814976	1
ENSG00000129474	AJUBA	0	0.000851833	0.769986	1
ENSG00000106992	AK1	0.0824498	0.066017	-0.32399	1
ENSG00000004455	AK2	0.244351	0.203588	-0.264241	1
ENSG00000147853	AK3	0.093693	0.0890165	-0.0780108	1
ENSG00000162433	AK4	0.00449726	0.00170367	-1.3004	1
ENSG00000154027	AK5	0.0194881	0.00809241	-1.24794	0.428908
ENSG00000085231	AK6	0.0749544	0.0732576	-0.0385597	1
ENSG00000155085	AK9	0.0142413	0.0140552	-0.0494417	1
ENSG00000121057	AKAP1	0.0187386	0.0183144	-0.0559845	1
ENSG00000108599	AKAP10	0.0314808	0.0238513	-0.408351	1
ENSG00000023516	AKAP11	0.026234	0.0217217	-0.284462	1
ENSG00000131016	AKAP12	0.00449726	0.0114997	1.18502	1
ENSG00000170776	AKAP13	0.310311	0.393547	0.341366	1
ENSG00000197976	AKAP17A	0.126673	0.120108	-0.0797091	1
ENSG00000241978	AKAP2	0	0.00170367	1.50695	1
ENSG00000111254	AKAP3	0.000749544	0	-1.81498	1
ENSG00000179841	AKAP5	0.085448	0.114146	0.410996	1
ENSG00000151320	AKAP6	0.000749544	0.000425916	-0.814976	1
ENSG00000118507	AKAP7	0.026234	0.0417398	0.644455	0.942781
ENSG00000105127	AKAP8	0.042724	0.0477026	0.147222	1
ENSG00000011243	AKAP8L	0.0921939	0.103924	0.167465	1
ENSG00000127914	AKAP9	0.263839	0.294734	0.158211	1
ENSG00000166452	AKIP1	0.0547167	0.0430175	-0.352004	1
ENSG00000174574	AKIRIN1	0.219616	0.228291	0.0541295	1
ENSG00000135334	AKIRIN2	0.217368	0.214236	-0.0225718	1
ENSG00000106948	AKNA	0.320055	0.363732	0.183337	1
ENSG00000117448	AKR1A1	0.203126	0.207847	0.0312514	1
ENSG00000085662	AKR1B1	0.281079	0.259809	-0.114537	1
ENSG00000196139	AKR1C3	0.000749544	0.00127775	0.185024	1
ENSG00000165568	AKR1E2	0.00224863	0.00127775	-0.814976	1
ENSG00000053371	AKR7A2	0.203876	0.21381	0.066681	1
ENSG00000142208	AKT1	0.0667094	0.0592024	-0.177546	1
ENSG00000204673	AKT1S1	0.026234	0.0187403	-0.493048	1
ENSG00000105221	AKT2	0.0727057	0.0677207	-0.107758	1
ENSG00000117020	AKT3	0.00749544	0.005111	-0.573968	1
ENSG00000166971	AKTIP	0.0532176	0.0592024	0.144382	1
ENSG00000228201	AL022341.3	0.00374772	0.000851833	-1.81498	1
ENSG00000230319	AL022476.2	0	0.000851833	0.769986	1
ENSG00000280240	AL049794.1	0.00149909	0.000425916	-1.39994	1
ENSG00000244676	AL109761.5	0.00224863	0.00127775	-0.814976	1
ENSG00000272754	AL133245.2	0.00149909	0.0025555	0.407416	1
ENSG00000233922	AL133493.2	0.000749544	0.000425916	-0.814976	1
ENSG00000278384	AL354822.1	0.00149909	0.00340733	0.769986	1
ENSG00000280175	AL354828.2	0.000749544	0	-1.81498	1
ENSG00000278899	AL358852.1	0	0.00212958	1.76999	1
ENSG00000280316	AL365181.2	0.000749544	0	-1.81498	1
ENSG00000229021	AL591893.1	0.00374772	0.000425916	-2.39994	1
ENSG00000273748	AL592183.1	0.0667094	0.0617579	-0.117005	1
ENSG00000205424	AL592528.1	0	0.000425916	0.185024	1
ENSG00000257341	AL928654.7	0.000749544	0.000425916	-0.814976	1
ENSG00000253701	AL928768.3	0.00974407	0.00596283	-0.715441	1
ENSG00000148218	ALAD	0.0299818	0.0315178	0.0562903	1
ENSG00000023330	ALAS1	0.0562158	0.0362029	-0.636639	0.815456
ENSG00000170017	ALCAM	0.00749544	0.00468508	-0.689446	1
ENSG00000161618	ALDH16A1	0.0457222	0.0464249	0.012187	1
ENSG00000059573	ALDH18A1	0.0389763	0.0268327	-0.542897	1
ENSG00000165092	ALDH1A1	0.00524681	0.00851833	0.577341	1
ENSG00000128918	ALDH1A2	0.00224863	0.00127775	-0.814976	1
ENSG00000184254	ALDH1A3	0	0.000425916	0.185024	1
ENSG00000137124	ALDH1B1	0.0112432	0.00937016	-0.291414	1
ENSG00000144908	ALDH1L1	0.00224863	0	-2.81498	0.786275
ENSG00000111275	ALDH2	0.01649	0.0166107	-0.0166103	1
ENSG00000072210	ALDH3A2	0.0659599	0.0638874	-0.0523051	1
ENSG00000006534	ALDH3B1	0.00599635	0.00383325	-0.662973	1
ENSG00000159423	ALDH4A1	0.00524681	0.005111	-0.114537	1
ENSG00000112294	ALDH5A1	0.00374772	0.00425916	0.0594927	1
ENSG00000119711	ALDH6A1	0.01649	0.0187403	0.153315	1
ENSG00000164904	ALDH7A1	0.00374772	0.00383325	-0.0780108	1
ENSG00000143149	ALDH9A1	0.0996893	0.118405	0.243056	1
ENSG00000149925	ALDOA	2.00803	1.91407	-0.0688883	1
ENSG00000109107	ALDOC	0.042724	0.0587764	0.445984	1
ENSG00000033011	ALG1	0.0247349	0.0242772	-0.0444583	1
ENSG00000139133	ALG10	0.0104936	0.00894424	-0.262435	1
ENSG00000175548	ALG10B	0.00824498	0.00596283	-0.493048	1
ENSG00000253710	ALG11	0.00674589	0.00638874	-0.136905	1
ENSG00000182858	ALG12	0.026234	0.0340733	0.354949	1
ENSG00000101901	ALG13	0.155905	0.224458	0.522059	0.851002
ENSG00000229487	ALG13-AS1	0.000749544	0.000425916	-0.814976	1
ENSG00000172339	ALG14	0.0112432	0.00894424	-0.355545	1
ENSG00000189366	ALG1L	0.00149909	0.00212958	0.185024	1
ENSG00000251287	ALG1L2	0.00149909	0.000425916	-1.39994	1
ENSG00000119523	ALG2	0.034479	0.0379065	0.122288	1
ENSG00000214160	ALG3	0.093693	0.0817759	-0.199799	1
ENSG00000120697	ALG5	0.128172	0.139275	0.116311	1
ENSG00000088035	ALG6	0.0352286	0.030666	-0.210114	1
ENSG00000159063	ALG8	0.0547167	0.055795	0.0199643	1
ENSG00000086848	ALG9	0.0119927	0.00553691	-1.09508	0.925351
ENSG00000100601	ALKBH1	0.00974407	0.00894424	-0.1629	1
ENSG00000189046	ALKBH2	0.0269836	0.0332215	0.279351	1
ENSG00000166199	ALKBH3	0.0389763	0.0472767	0.264458	1
ENSG00000160993	ALKBH4	0.01649	0.0114997	-0.531183	1
ENSG00000091542	ALKBH5	0.133419	0.145237	0.11906	1
ENSG00000239382	ALKBH6	0.0659599	0.0592024	-0.161427	1
ENSG00000125652	ALKBH7	0.247349	0.279401	0.174086	1
ENSG00000137760	ALKBH8	0.00524681	0.00425916	-0.355545	1
ENSG00000116127	ALMS1	0.00974407	0.00894424	-0.1629	1
ENSG00000108839	ALOX12	0.00149909	0	-2.39994	1
ENSG00000215067	ALOX12-AS1	0.0217368	0.0268327	0.278133	1
ENSG00000161905	ALOX15	0	0.000425916	0.185024	1
ENSG00000179593	ALOX15B	0	0.00127775	1.18502	1
ENSG00000012779	ALOX5	0.0104936	0.0114997	0.0854879	1
ENSG00000132965	ALOX5AP	0.505942	1.05329	1.05677	0.00870091
ENSG00000073331	ALPK1	0.00299818	0.00212958	-0.551942	1
ENSG00000136383	ALPK3	0	0.000425916	0.185024	1
ENSG00000162551	ALPL	0	0.00212958	1.76999	1
ENSG00000003393	ALS2	0.00749544	0.00894424	0.185024	1
ENSG00000155749	ALS2CR12	0.000749544	0.000425916	-0.814976	1
ENSG00000183684	ALYREF	0.110932	0.086461	-0.36172	1
ENSG00000242110	AMACR	0.00299818	0.00170367	-0.814976	1
ENSG00000110497	AMBRA1	0.0134918	0.00724058	-0.892979	1
ENSG00000123505	AMD1	0.318556	0.293882	-0.117144	1
ENSG00000139344	AMDHD1	0.00449726	0.00425916	-0.1629	1
ENSG00000162066	AMDHD2	0.0277331	0.0259809	-0.108708	1
ENSG00000184675	AMER1	0.000749544	0.0025555	0.992379	1
ENSG00000159461	AMFR	0.0487203	0.0362029	-0.433106	1
ENSG00000139211	AMIGO2	0.00299818	0.0178885	2.28936	0.0251156
ENSG00000176020	AMIGO3	0	0.000425916	0.185024	1
ENSG00000101935	AMMECR1	0.00899453	0.0136293	0.528978	1
ENSG00000144233	AMMECR1L	0.00749544	0.0110738	0.480479	1
ENSG00000166126	AMN	0.00149909	0.000425916	-1.39994	1
ENSG00000151743	AMN1	0.00899453	0.0157589	0.732511	1
ENSG00000126016	AMOT	0.000749544	0.00170367	0.506952	1
ENSG00000166025	AMOTL1	0.00299818	0.00425916	0.322527	1
ENSG00000114019	AMOTL2	0	0.000425916	0.185024	1
ENSG00000116337	AMPD2	0.0502194	0.030666	-0.712615	0.729797
ENSG00000133805	AMPD3	0.0389763	0.0374806	-0.0671634	1
ENSG00000145020	AMT	0.01649	0.0195921	0.21605	1
ENSG00000240038	AMY2B	0.000749544	0.00212958	0.769986	1
ENSG00000174945	AMZ1	0.000749544	0	-1.81498	1
ENSG00000196704	AMZ2	0.121426	0.128627	0.0794694	1
ENSG00000153107	ANAPC1	0.059214	0.0498322	-0.254261	1
ENSG00000164162	ANAPC10	0.0539672	0.0677207	0.317127	1
ENSG00000141552	ANAPC11	0.642359	0.646115	0.00814583	1
ENSG00000129055	ANAPC13	0.060713	0.0715539	0.228351	1
ENSG00000110200	ANAPC15	0.170146	0.152478	-0.160026	1
ENSG00000166295	ANAPC16	0.958667	0.960867	0.0032862	1
ENSG00000176248	ANAPC2	0.0337295	0.0379065	0.153315	1
ENSG00000053900	ANAPC4	0.0292322	0.0319437	0.111023	1
ENSG00000089053	ANAPC5	0.206125	0.220199	0.0933074	1
ENSG00000196510	ANAPC7	0.0434735	0.0396102	-0.143031	1
ENSG00000214274	ANG	0.00299818	0.00298141	-0.136905	1
ENSG00000013523	ANGEL1	0.00599635	0.010222	0.658955	1
ENSG00000174606	ANGEL2	0.0307313	0.045999	0.56089	1
ENSG00000154188	ANGPT1	0.000749544	0	-1.81498	1
ENSG00000091879	ANGPT2	0.00674589	0.00383325	-0.814976	1
ENSG00000116194	ANGPTL1	0.00149909	0	-2.39994	1
ENSG00000136859	ANGPTL2	0.000749544	0.000425916	-0.814976	1
ENSG00000167772	ANGPTL4	0.0149909	0.00809241	-0.885366	1
ENSG00000130812	ANGPTL6	0.00374772	0.00340733	-0.230014	1
ENSG00000145362	ANK2	0.00449726	0.0025555	-0.814976	1
ENSG00000151150	ANK3	0.000749544	0.00127775	0.185024	1
ENSG00000151687	ANKAR	0.0134918	0.0136293	-0.0185098	1
ENSG00000166839	ANKDD1A	0.00749544	0.0025555	-1.46705	0.786275
ENSG00000189045	ANKDD1B	0.00449726	0.00340733	-0.452406	1
ENSG00000132623	ANKEF1	0.00824498	0.00383325	-1.07801	1
ENSG00000185722	ANKFY1	0.01649	0.0285364	0.748924	0.979526
ENSG00000154122	ANKH	0.0307313	0.0528136	0.75849	0.784394
ENSG00000131503	ANKHD1	0.0442231	0.0502581	0.172951	1
ENSG00000254996	ANKHD1-EIF4EBP3	0	0.000425916	0.185024	1
ENSG00000001629	ANKIB1	0.0329799	0.0434435	0.379671	1
ENSG00000176915	ANKLE2	0.0562158	0.0634615	0.165915	1
ENSG00000144504	ANKMY1	0.026234	0.0349251	0.390138	1
ENSG00000106524	ANKMY2	0.0202377	0.0225736	0.132556	1
ENSG00000164331	ANKRA2	0.0562158	0.0498322	-0.180261	1
ENSG00000088448	ANKRD10	0.140165	0.140978	0.00547417	1
ENSG00000167522	ANKRD11	0.137167	0.173774	0.337419	1
ENSG00000101745	ANKRD12	0.210622	0.287493	0.446352	0.995359
ENSG00000076513	ANKRD13A	0.0809507	0.096683	0.249729	1
ENSG00000198720	ANKRD13B	0	0.00212958	1.76999	1
ENSG00000118454	ANKRD13C	0.034479	0.0276846	-0.325171	1
ENSG00000172932	ANKRD13D	0.0869471	0.0834796	-0.0632893	1
ENSG00000134461	ANKRD16	0.00149909	0.00383325	0.921989	1
ENSG00000132466	ANKRD17	0.0524681	0.0515359	-0.0339862	1
ENSG00000230453	ANKRD18B	0.000749544	0.000425916	-0.814976	1
ENSG00000276203	ANKRD20A3	0.00224863	0	-2.81498	0.786275
ENSG00000172014	ANKRD20A4	0.00449726	0.010222	1.02152	1
ENSG00000152766	ANKRD22	0.000749544	0.00340733	1.35495	1
ENSG00000163126	ANKRD23	0.00374772	0.00127775	-1.39994	1
ENSG00000107890	ANKRD26	0.0202377	0.0234254	0.185024	1
ENSG00000105186	ANKRD27	0.0314808	0.0323696	0.0255454	1
ENSG00000206560	ANKRD28	0.0727057	0.0694243	-0.0721342	1
ENSG00000154065	ANKRD29	0.00149909	0	-2.39994	1
ENSG00000164236	ANKRD33B	0	0.000851833	0.769986	1
ENSG00000272031	ANKRD34A	0	0.000425916	0.185024	1
ENSG00000198483	ANKRD35	0.00749544	0.00937016	0.249154	1
ENSG00000135976	ANKRD36	0.059214	0.0579246	-0.0388724	1
ENSG00000196912	ANKRD36B	0.0284827	0.0451471	0.641088	0.962779
ENSG00000174501	ANKRD36C	0.0457222	0.0481285	0.0637173	1
ENSG00000186352	ANKRD37	0.160402	0.18144	0.174923	1
ENSG00000213337	ANKRD39	0.0697076	0.0672948	-0.0566823	1
ENSG00000154945	ANKRD40	0.042724	0.0387584	-0.149395	1
ENSG00000137494	ANKRD42	0.0119927	0.0114997	-0.0950843	1
ENSG00000065413	ANKRD44	0.157404	0.171218	0.11856	1
ENSG00000186106	ANKRD46	0.0157404	0.0259809	0.679788	1
ENSG00000168876	ANKRD49	0.0539672	0.0685725	0.335049	1
ENSG00000151458	ANKRD50	0.000749544	0.00468508	1.76999	0.956755
ENSG00000139645	ANKRD52	0.01649	0.0195921	0.21605	1
ENSG00000144031	ANKRD53	0	0.000851833	0.769986	1
ENSG00000100124	ANKRD54	0.0419745	0.035351	-0.255549	1
ENSG00000164512	ANKRD55	0	0.000425916	0.185024	1
ENSG00000135299	ANKRD6	0.00224863	0.0025555	-0.00762148	1
ENSG00000235098	ANKRD65	0	0.000851833	0.769986	1
ENSG00000156381	ANKRD9	0.0367276	0.0809241	1.1186	0.0699081
ENSG00000064999	ANKS1A	0.00599635	0.00851833	0.407416	1
ENSG00000185046	ANKS1B	0.00299818	0.00127775	-1.1369	1
ENSG00000168096	ANKS3	0.0292322	0.0323696	0.129882	1
ENSG00000165138	ANKS6	0.00149909	0.00170367	-0.0780108	1
ENSG00000163516	ANKZF1	0.0494699	0.0724058	0.536787	1
ENSG00000011426	ANLN	0.0269836	0.0170367	-0.666878	1
ENSG00000131620	ANO1	0.00449726	0	-3.62233	0.159539
ENSG00000160746	ANO10	0.0209872	0.0276846	0.371437	1
ENSG00000177119	ANO6	0.0232359	0.025555	0.115761	1
ENSG00000146205	ANO7	0.00449726	0.00340733	-0.452406	1
ENSG00000074855	ANO8	0.00299818	0.00298141	-0.136905	1
ENSG00000185101	ANO9	0.0104936	0.0144812	0.407416	1
ENSG00000011201	ANOS1	0.000749544	0.00170367	0.506952	1
ENSG00000140350	ANP32A	0.384516	0.352233	-0.127114	1
ENSG00000136938	ANP32B	0.628867	0.707021	0.168614	1
ENSG00000143401	ANP32E	0.327551	0.283234	-0.210385	1
ENSG00000166825	ANPEP	0.00149909	0.00724058	1.76999	0.805619
ENSG00000169604	ANTXR1	0.00149909	0.00298141	0.600061	1
ENSG00000163297	ANTXR2	0.0284827	0.0157589	-0.852451	0.718808
ENSG00000135046	ANXA1	1.19627	1.54821	0.372011	1
ENSG00000122359	ANXA11	0.530677	0.451897	-0.23205	1
ENSG00000182718	ANXA2	0.866473	0.795186	-0.123871	1
ENSG00000177721	ANXA2R	0.068958	0.0494063	-0.48377	1
ENSG00000138772	ANXA3	0.000749544	0.000851833	-0.230014	1
ENSG00000196975	ANXA4	0.0614626	0.0447212	-0.462095	1
ENSG00000164111	ANXA5	0.266838	0.290475	0.120985	1
ENSG00000197043	ANXA6	0.456472	0.50684	0.150316	1
ENSG00000138279	ANXA7	0.272834	0.315178	0.206601	1
ENSG00000143412	ANXA9	0.0149909	0.0174626	0.185024	1
ENSG00000136250	AOAH	0.0787021	0.114571	0.533919	0.915339
ENSG00000131480	AOC2	0.000749544	0.00127775	0.185024	1
ENSG00000131471	AOC3	0.000749544	0	-1.81498	1
ENSG00000138356	AOX1	0.000749544	0.000851833	-0.230014	1
ENSG00000260583	AP000223.42	0	0.000425916	0.185024	1
ENSG00000237594	AP000251.3	0.00599635	0.00553691	-0.177546	1
ENSG00000234509	AP000253.1	0	0.000425916	0.185024	1
ENSG00000273271	AP000254.8	0	0.000425916	0.185024	1
ENSG00000214955	AP000318.2	0	0.000425916	0.185024	1
ENSG00000273295	AP000350.5	0.000749544	0.000851833	-0.230014	1
ENSG00000255139	AP000442.1	0.000749544	0.0025555	0.992379	1
ENSG00000255008	AP000442.4	0.000749544	0	-1.81498	1
ENSG00000237484	AP000476.1	0.00899453	0.00638874	-0.515416	1
ENSG00000246889	AP000487.5	0.00224863	0.00212958	-0.230014	1
ENSG00000176984	AP000679.2	0	0.000425916	0.185024	1
ENSG00000273199	AP000692.10	0.00449726	0.00596283	0.284559	1
ENSG00000233818	AP000695.4	0	0.000425916	0.185024	1
ENSG00000224790	AP000704.5	0.00599635	0.00681466	0.102561	1
ENSG00000255537	AP000708.1	0.00299818	0.00383325	0.185024	1
ENSG00000279576	AP000769.1	0.0112432	0.0114997	-0.00762148	1
ENSG00000270117	AP000769.7	0	0.000425916	0.185024	1
ENSG00000279342	AP000866.1	0	0.000425916	0.185024	1
ENSG00000224077	AP000936.4	0.000749544	0	-1.81498	1
ENSG00000237989	AP001046.5	0.00149909	0.000425916	-1.39994	1
ENSG00000225331	AP001055.6	0.00524681	0.00383325	-0.493048	1
ENSG00000232698	AP001058.3	0.00224863	0.00340733	0.354949	1
ENSG00000278158	AP001059.6	0	0.00127775	1.18502	1
ENSG00000184441	AP001062.7	0.000749544	0.00170367	0.506952	1
ENSG00000236304	AP001189.4	0	0.000425916	0.185024	1
ENSG00000254952	AP001257.1	0	0.000425916	0.185024	1
ENSG00000245571	AP001258.4	0.00824498	0.0106479	0.300501	1
ENSG00000224905	AP001347.6	0.00449726	0.00425916	-0.1629	1
ENSG00000254837	AP001372.2	0.00149909	0.00298141	0.600061	1
ENSG00000272948	AP001412.1	0.000749544	0.00170367	0.506952	1
ENSG00000242553	AP001432.14	0	0.000425916	0.185024	1
ENSG00000273210	AP001437.1	0.00224863	0.000851833	-1.23001	1
ENSG00000269038	AP001462.6	0.00674589	0.00298141	-1.1369	1
ENSG00000276529	AP001505.10	0.000749544	0.00212958	0.769986	1
ENSG00000235023	AP001626.2	0	0.000425916	0.185024	1
ENSG00000254614	AP003068.23	0.00524681	0.010222	0.82888	1
ENSG00000255949	AP003419.16	0.00524681	0.005111	-0.114537	1
ENSG00000236935	AP003774.1	0.0239854	0.0421657	0.784486	0.718358
ENSG00000228463	AP006222.2	0.0434735	0.0383325	-0.189825	1
ENSG00000278919	AP006285.2	0	0.000425916	0.185024	1
ENSG00000255284	AP006621.5	0.0157404	0.0110738	-0.519521	1
ENSG00000138660	AP1AR	0.0172395	0.0178885	0.0263258	1
ENSG00000100280	AP1B1	0.0667094	0.0596283	-0.167278	1
ENSG00000166747	AP1G1	0.0397258	0.0434435	0.116637	1
ENSG00000213983	AP1G2	0.0876966	0.122664	0.477306	1
ENSG00000072958	AP1M1	0.0929434	0.108183	0.213593	1
ENSG00000129354	AP1M2	0.000749544	0.00127775	0.185024	1
ENSG00000106367	AP1S1	0.0554662	0.0655911	0.232329	1
ENSG00000182287	AP1S2	0.221115	0.223606	0.0144892	1
ENSG00000152056	AP1S3	0.0292322	0.0221476	-0.408984	1
ENSG00000196961	AP2A1	0.125923	0.0958312	-0.395677	1
ENSG00000183020	AP2A2	0.0584644	0.0779427	0.404805	1
ENSG00000006125	AP2B1	0.133419	0.133312	-0.00417144	1
ENSG00000161203	AP2M1	0.454224	0.50897	0.163473	1
ENSG00000042753	AP2S1	0.468465	0.454879	-0.0429491	1
ENSG00000132842	AP3B1	0.0434735	0.0613319	0.48229	1
ENSG00000065000	AP3D1	0.113931	0.108183	-0.0780108	1
ENSG00000185009	AP3M1	0.0382267	0.0464249	0.265944	1
ENSG00000070718	AP3M2	0.0284827	0.0191662	-0.576817	1
ENSG00000177879	AP3S1	0.331298	0.337752	0.0268559	1
ENSG00000157823	AP3S2	0.0112432	0.0127775	0.13922	1
ENSG00000134262	AP4B1	0.0224863	0.0268327	0.230827	1
ENSG00000226167	AP4B1-AS1	0.00149909	0.000425916	-1.39994	1
ENSG00000081014	AP4E1	0.0224863	0.0174626	-0.376855	1
ENSG00000221838	AP4M1	0.0149909	0.0217217	0.493146	1
ENSG00000100478	AP4S1	0.0239854	0.0259809	0.0948258	1
ENSG00000254470	AP5B1	0.0112432	0.00937016	-0.291414	1
ENSG00000053770	AP5M1	0.0494699	0.0655911	0.395059	1
ENSG00000125843	AP5S1	0.0134918	0.0127775	-0.108708	1
ENSG00000242802	AP5Z1	0.0397258	0.0379065	-0.0780108	1
ENSG00000120868	APAF1	0.0329799	0.0259809	-0.352633	1
ENSG00000107282	APBA1	0.000749544	0.000425916	-0.814976	1
ENSG00000034053	APBA2	0.0817003	0.161848	0.977311	0.0777463
ENSG00000011132	APBA3	0.0404754	0.0323696	-0.32955	1
ENSG00000166313	APBB1	0.01649	0.0276846	0.705856	1
ENSG00000077420	APBB1IP	0.068958	0.105627	0.605867	0.786275
ENSG00000163697	APBB2	0.000749544	0.000851833	-0.230014	1
ENSG00000113108	APBB3	0.0172395	0.0161848	-0.114537	1
ENSG00000134982	APC	0.0179891	0.0191662	0.0647294	1
ENSG00000154856	APCDD1	0.00449726	0.00340733	-0.452406	1
ENSG00000164062	APEH	0.104936	0.0843314	-0.317903	1
ENSG00000100823	APEX1	0.234607	0.237661	0.0171073	1
ENSG00000169188	APEX2	0.0299818	0.0323696	0.0942581	1
ENSG00000117362	APH1A	0.248099	0.254698	0.0363964	1
ENSG00000138613	APH1B	0.0464717	0.0528136	0.173528	1
ENSG00000166181	API5	0.0644608	0.0707021	0.125784	1
ENSG00000149089	APIP	0.105686	0.10222	-0.0518342	1
ENSG00000175279	APITD1	0.0307313	0.0208699	-0.563438	1
ENSG00000251503	APITD1-CORT	0.00374772	0.000851833	-1.81498	1
ENSG00000169621	APLF	0.00149909	0.00383325	0.921989	1
ENSG00000171388	APLN	0.00749544	0.00809241	0.0475201	1
ENSG00000084234	APLP2	0.167898	0.1512	-0.153024	1
ENSG00000101474	APMAP	0.564406	0.688707	0.286599	1
ENSG00000118137	APOA1	0.0209872	0.0259809	0.281239	1
ENSG00000235910	APOA1-AS	0	0.000425916	0.185024	1
ENSG00000163382	APOA1BP	0.167898	0.1742	0.0507225	1
ENSG00000128383	APOBEC3A	0.00599635	0.00212958	-1.39994	1
ENSG00000179750	APOBEC3B	0.0172395	0.00212958	-2.81498	0.00118786
ENSG00000244509	APOBEC3C	0.505193	0.493637	-0.033811	1
ENSG00000243811	APOBEC3D	0.104187	0.127349	0.284559	1
ENSG00000128394	APOBEC3F	0.026234	0.0234254	-0.177546	1
ENSG00000239713	APOBEC3G	0.872469	0.967256	0.148656	1
ENSG00000100298	APOBEC3H	0.202377	0.251291	0.309889	1
ENSG00000184730	APOBR	0.0697076	0.0758131	0.114251	1
ENSG00000130208	APOC1	0.182139	0.231273	0.341749	1
ENSG00000234906	APOC2	0.124424	0.169941	0.445175	1
ENSG00000110245	APOC3	0	0.00127775	1.18502	1
ENSG00000224916	APOC4-APOC2	0.00824498	0.00298141	-1.39994	0.838303
ENSG00000189058	APOD	0.0869471	0.0464249	-0.903981	0.23339
ENSG00000130203	APOE	0.472962	0.573709	0.277848	1
ENSG00000100342	APOL1	0.034479	0.0340733	-0.0297153	1
ENSG00000128335	APOL2	0.0404754	0.0545173	0.414891	1
ENSG00000128284	APOL3	0.0314808	0.0370547	0.21819	1
ENSG00000100336	APOL4	0.0104936	0.005111	-1.02143	0.956755
ENSG00000221963	APOL6	0.077203	0.0753872	-0.0396827	1
ENSG00000178878	APOLD1	0.0232359	0.0200181	-0.230014	1
ENSG00000204444	APOM	0.0119927	0.0127775	0.0517571	1
ENSG00000184831	APOO	0.0434735	0.0417398	-0.0682628	1
ENSG00000155008	APOOL	0.0194881	0.0140552	-0.482401	1
ENSG00000256053	APOPT1	0.163401	0.155885	-0.0701272	1
ENSG00000142192	APP	0.0277331	0.0157589	-0.814976	0.786275
ENSG00000062725	APPBP2	0.0217368	0.0217217	-0.0214273	1
ENSG00000157500	APPL1	0.0921939	0.10009	0.11347	1
ENSG00000136044	APPL2	0.0209872	0.0238513	0.159933	1
ENSG00000198931	APRT	0.760037	0.858221	0.17504	1
ENSG00000214293	APTR	0.0187386	0.0110738	-0.760529	0.985795
ENSG00000137074	APTX	0.0442231	0.0489804	0.136114	1
ENSG00000240583	AQP1	0	0.000425916	0.185024	1
ENSG00000178301	AQP11	0.00224863	0.00170367	-0.493048	1
ENSG00000165272	AQP3	0.0232359	0.0119257	-0.956995	0.716942
ENSG00000103375	AQP8	0.00749544	0.015333	0.935045	1
ENSG00000103569	AQP9	0.00299818	0.00596283	0.769986	1
ENSG00000021776	AQR	0.0232359	0.0293882	0.314307	1
ENSG00000169083	AR	0.000749544	0	-1.81498	1
ENSG00000078061	ARAF	0.0981902	0.08135	-0.274408	1
ENSG00000186635	ARAP1	0.0487203	0.0494063	0.0109942	1
ENSG00000047365	ARAP2	0.206125	0.237235	0.20062	1
ENSG00000120318	ARAP3	0.000749544	0	-1.81498	1
ENSG00000198576	ARC	0.0104936	0.00127775	-2.72187	0.0562751
ENSG00000095139	ARCN1	0.0644608	0.0536654	-0.269235	1
ENSG00000119682	AREL1	0.0127422	0.0178885	0.441363	1
ENSG00000143761	ARF1	0.909197	0.945108	0.0558148	1
ENSG00000134287	ARF3	0.140165	0.122664	-0.19464	1
ENSG00000168374	ARF4	0.448977	0.34627	-0.37491	1
ENSG00000272146	ARF4-AS1	0.0119927	0.0123516	0.00445135	1
ENSG00000004059	ARF5	0.433236	0.433157	-0.000874098	1
ENSG00000165527	ARF6	1.26073	1.34462	0.0929996	1
ENSG00000101199	ARFGAP1	0.0232359	0.030666	0.374848	1
ENSG00000149182	ARFGAP2	0.151408	0.181014	0.254397	1
ENSG00000242247	ARFGAP3	0.153656	0.180163	0.226444	1
ENSG00000066777	ARFGEF1	0.0584644	0.0413139	-0.504047	1
ENSG00000124198	ARFGEF2	0.0209872	0.0170367	-0.315405	1
ENSG00000164144	ARFIP1	0.0562158	0.0549432	-0.0405361	1
ENSG00000132254	ARFIP2	0.0547167	0.0523877	-0.0702335	1
ENSG00000101246	ARFRP1	0.0944425	0.100942	0.0911567	1
ENSG00000081181	ARG2	0.0906948	0.0140552	-2.65825	1.38e-11
ENSG00000134884	ARGLU1	0.441481	0.538784	0.286514	1
ENSG00000175220	ARHGAP1	0.059214	0.0579246	-0.0388724	1
ENSG00000071205	ARHGAP10	0.0194881	0.0327956	0.715538	0.935456
ENSG00000198826	ARHGAP11A	0.0322304	0.0234254	-0.467053	1
ENSG00000187951	ARHGAP11B	0.0367276	0.0349251	-0.0837932	1
ENSG00000165322	ARHGAP12	0.0112432	0.0191662	0.708586	1
ENSG00000075884	ARHGAP15	0.174644	0.201884	0.206443	1
ENSG00000140750	ARHGAP17	0.0314808	0.0221476	-0.513321	1
ENSG00000146376	ARHGAP18	0.110183	0.126497	0.194739	1
ENSG00000213390	ARHGAP19	0.0149909	0.00851833	-0.814976	1
ENSG00000137727	ARHGAP20	0.000749544	0	-1.81498	1
ENSG00000107863	ARHGAP21	0.0179891	0.015333	-0.249379	1
ENSG00000128805	ARHGAP22	0.00674589	0.00383325	-0.814976	1
ENSG00000275832	ARHGAP23	0.000749544	0.000425916	-0.814976	1
ENSG00000138639	ARHGAP24	0.00299818	0.00425916	0.322527	1
ENSG00000163219	ARHGAP25	0.0299818	0.0387584	0.351034	1
ENSG00000145819	ARHGAP26	0.034479	0.0553691	0.663858	0.869829
ENSG00000159314	ARHGAP27	0.0329799	0.0285364	-0.219367	1
ENSG00000137962	ARHGAP29	0.000749544	0.000851833	-0.230014	1
ENSG00000186517	ARHGAP30	0.266838	0.27429	0.0383987	1
ENSG00000031081	ARHGAP31	0.00374772	0.00553691	0.407416	1
ENSG00000134909	ARHGAP32	0	0.00127775	1.18502	1
ENSG00000004777	ARHGAP33	0.00974407	0.015333	0.587122	1
ENSG00000160007	ARHGAP35	0.0239854	0.0183144	-0.399939	1
ENSG00000147799	ARHGAP39	0.000749544	0	-1.81498	1
ENSG00000089820	ARHGAP4	0.200878	0.201884	0.00534493	1
ENSG00000165895	ARHGAP42	0.00149909	0.000425916	-1.39994	1
ENSG00000006740	ARHGAP44	0.00224863	0.000425916	-1.81498	1
ENSG00000100852	ARHGAP5	0.0254845	0.0293882	0.185024	1
ENSG00000258655	ARHGAP5-AS1	0.00299818	0	-3.1369	0.523182
ENSG00000047648	ARHGAP6	0.000749544	0.0025555	0.992379	1
ENSG00000241484	ARHGAP8	0.000749544	0	-1.81498	1
ENSG00000123329	ARHGAP9	0.486454	0.505563	0.0550468	1
ENSG00000141522	ARHGDIA	0.751792	0.756853	0.00951965	1
ENSG00000111348	ARHGDIB	3.56183	4.72043	0.406592	0.985795
ENSG00000076928	ARHGEF1	0.559909	0.41825	-0.420823	0.940061
ENSG00000104728	ARHGEF10	0.00449726	0.0110738	1.13256	0.967135
ENSG00000074964	ARHGEF10L	0.00299818	0.00298141	-0.136905	1
ENSG00000132694	ARHGEF11	0.00149909	0	-2.39994	1
ENSG00000196914	ARHGEF12	0.0734553	0.045573	-0.689446	0.660636
ENSG00000198844	ARHGEF15	0.000749544	0.000425916	-0.814976	1
ENSG00000130762	ARHGEF16	0.000749544	0	-1.81498	1
ENSG00000110237	ARHGEF17	0.00524681	0.00170367	-1.49305	0.903646
ENSG00000104880	ARHGEF18	0.00149909	0	-2.39994	1
ENSG00000142632	ARHGEF19	0.0209872	0.020444	-0.0582476	1
ENSG00000116584	ARHGEF2	0.0779526	0.0549432	-0.506854	1
ENSG00000240771	ARHGEF25	0.00149909	0	-2.39994	1
ENSG00000114790	ARHGEF26	0.0119927	0.00766649	-0.654512	1
ENSG00000214944	ARHGEF28	0	0.00298141	2.18502	0.838303
ENSG00000163947	ARHGEF3	0.060713	0.0634615	0.0562903	1
ENSG00000213214	ARHGEF35	0.00149909	0.00127775	-0.399939	1
ENSG00000183111	ARHGEF37	0.0149909	0.00937016	-0.683732	1
ENSG00000137135	ARHGEF39	0.0134918	0.0110738	-0.308016	1
ENSG00000136002	ARHGEF4	0.000749544	0.000425916	-0.814976	1
ENSG00000165801	ARHGEF40	0.00299818	0.00681466	0.950558	1
ENSG00000050327	ARHGEF5	0	0.00170367	1.50695	1
ENSG00000129675	ARHGEF6	0.110932	0.100516	-0.145402	1
ENSG00000102606	ARHGEF7	0.0479708	0.0583505	0.27118	1
ENSG00000131089	ARHGEF9	0.0457222	0.0362029	-0.342908	1
ENSG00000117713	ARID1A	0.100439	0.0856092	-0.233581	1
ENSG00000049618	ARID1B	0.026234	0.0285364	0.102561	1
ENSG00000189079	ARID2	0.0382267	0.0396102	0.0391727	1
ENSG00000116017	ARID3A	0.0254845	0.0374806	0.531474	1
ENSG00000179361	ARID3B	0.0794516	0.0523877	-0.602247	0.799808
ENSG00000032219	ARID4A	0.107934	0.112016	0.0495086	1
ENSG00000054267	ARID4B	0.401006	0.359047	-0.159966	1
ENSG00000196843	ARID5A	0.287075	0.313474	0.125582	1
ENSG00000150347	ARID5B	0.050969	0.0574987	0.163962	1
ENSG00000166233	ARIH1	0.0764535	0.0898683	0.226444	1
ENSG00000177479	ARIH2	0.123675	0.112442	-0.140167	1
ENSG00000221883	ARIH2OS	0.0187386	0.0183144	-0.0559845	1
ENSG00000120805	ARL1	0.0861975	0.0843314	-0.0363328	1
ENSG00000175414	ARL10	0.00149909	0.00212958	0.185024	1
ENSG00000152213	ARL11	0.00149909	0.00340733	0.769986	1
ENSG00000169379	ARL13B	0.0202377	0.0259809	0.331865	1
ENSG00000179674	ARL14	0	0.00127775	1.18502	1
ENSG00000152219	ARL14EP	0.0494699	0.060906	0.288859	1
ENSG00000268223	ARL14EPL	0.000749544	0.000425916	-0.814976	1
ENSG00000185305	ARL15	0.00899453	0.00638874	-0.515416	1
ENSG00000214087	ARL16	0.0996893	0.104775	0.0673016	1
ENSG00000185829	ARL17A	0.00899453	0.0149071	0.654509	1
ENSG00000228696	ARL17B	0.00824498	0.00425916	-0.940507	1
ENSG00000213465	ARL2	0.0517185	0.0515359	-0.0135221	1
ENSG00000102931	ARL2BP	0.202377	0.191662	-0.0801418	1
ENSG00000138175	ARL3	0.0434735	0.0379065	-0.205766	1
ENSG00000122644	ARL4A	0.242103	0.29516	0.283965	1
ENSG00000188042	ARL4C	0.176892	0.220625	0.315871	1
ENSG00000175906	ARL4D	0.0314808	0.020444	-0.626531	1
ENSG00000162980	ARL5A	0.216618	0.266198	0.295133	1
ENSG00000165997	ARL5B	0.170896	0.211254	0.302922	1
ENSG00000113966	ARL6	0.00149909	0.00638874	1.60006	0.813491
ENSG00000170540	ARL6IP1	0.54192	0.58095	0.0998629	1
ENSG00000182196	ARL6IP4	0.763036	0.860777	0.173653	1
ENSG00000144746	ARL6IP5	0.662597	0.634189	-0.0634134	1
ENSG00000177917	ARL6IP6	0.141664	0.150348	0.0827735	1
ENSG00000143862	ARL8A	0.0419745	0.0362029	-0.221602	1
ENSG00000134108	ARL8B	0.0809507	0.0796463	-0.0285719	1
ENSG00000196503	ARL9	0	0.000425916	0.185024	1
ENSG00000104442	ARMC1	0.0517185	0.0519618	-0.00174492	1
ENSG00000170632	ARMC10	0.0966912	0.103924	0.0992937	1
ENSG00000118690	ARMC2	0.00749544	0.00851833	0.117909	1
ENSG00000140691	ARMC5	0.0667094	0.0536654	-0.318145	1
ENSG00000105676	ARMC6	0.0352286	0.0379065	0.0919142	1
ENSG00000125449	ARMC7	0.0329799	0.040462	0.278133	1
ENSG00000114098	ARMC8	0.050969	0.066017	0.361901	1
ENSG00000135931	ARMC9	0.00524681	0.00937016	0.708586	1
ENSG00000126947	ARMCX1	0.00449726	0.00468508	-0.0373688	1
ENSG00000184867	ARMCX2	0.00449726	0.00425916	-0.1629	1
ENSG00000102401	ARMCX3	0.130421	0.114571	-0.189372	1
ENSG00000196440	ARMCX4	0.00449726	0.010222	1.02152	1
ENSG00000125962	ARMCX5	0.00974407	0.0170367	0.735221	1
ENSG00000198960	ARMCX6	0.143163	0.144386	0.00945203	1
ENSG00000146476	ARMT1	0.0277331	0.0319437	0.185024	1
ENSG00000143437	ARNT	0.0389763	0.0336474	-0.220969	1
ENSG00000172379	ARNT2	0.000749544	0.00127775	0.185024	1
ENSG00000133794	ARNTL	0.0299818	0.030666	0.0172961	1
ENSG00000029153	ARNTL2	0.0172395	0.0144812	-0.270656	1
ENSG00000241685	ARPC1A	0.0697076	0.0643134	-0.121638	1
ENSG00000130429	ARPC1B	1.71945	1.2654	-0.442036	0.860022
ENSG00000163466	ARPC2	2.75907	2.88132	0.0628371	1
ENSG00000111229	ARPC3	1.90759	2.1381	0.164766	1
ENSG00000241553	ARPC4	1.10333	1.17212	0.0872708	1
ENSG00000250151	ARPC4-TTLL3	0	0.000425916	0.185024	1
ENSG00000162704	ARPC5	1.02613	1.01837	-0.0109349	1
ENSG00000136950	ARPC5L	0.856729	0.66017	-0.375865	1
ENSG00000242498	ARPIN	0.00524681	0.0025555	-1.00762	1
ENSG00000128989	ARPP19	0.329799	0.302826	-0.123878	1
ENSG00000137486	ARRB1	0.0269836	0.0166107	-0.702502	0.992949
ENSG00000141480	ARRB2	0.14766	0.203162	0.456534	0.991645
ENSG00000197070	ARRDC1	0.0906948	0.108609	0.254286	1
ENSG00000203993	ARRDC1-AS1	0.034479	0.0336474	-0.0476372	1
ENSG00000105643	ARRDC2	0.0757039	0.0694243	-0.12985	1
ENSG00000113369	ARRDC3	0.113181	0.136293	0.263526	1
ENSG00000281357	ARRDC3-AS1	0.00449726	0.00383325	-0.300403	1
ENSG00000140450	ARRDC4	0.000749544	0.00298141	1.18502	1
ENSG00000205784	ARRDC5	0.00374772	0.00383325	-0.0780108	1
ENSG00000100299	ARSA	0.0389763	0.0472767	0.264458	1
ENSG00000113273	ARSB	0.00599635	0.00851833	0.407416	1
ENSG00000006756	ARSD	0.0194881	0.0400361	0.999992	0.440931
ENSG00000141337	ARSG	0.0187386	0.0191662	0.00814583	1
ENSG00000180801	ARSJ	0.00149909	0.000851833	-0.814976	1
ENSG00000164291	ARSK	0.0232359	0.0127775	-0.86078	0.956755
ENSG00000156219	ART3	0.000749544	0	-1.81498	1
ENSG00000117407	ARTN	0.000749544	0.000851833	-0.230014	1
ENSG00000173409	ARV1	0.0329799	0.0259809	-0.352633	1
ENSG00000099889	ARVCF	0.00149909	0	-2.39994	1
ENSG00000004848	ARX	0	0.00127775	1.18502	1
ENSG00000104763	ASAH1	0.226362	0.326678	0.526812	0.805619
ENSG00000188611	ASAH2	0.00149909	0.000425916	-1.39994	1
ENSG00000204147	ASAH2B	0.00224863	0.00212958	-0.230014	1
ENSG00000153317	ASAP1	0.0539672	0.0724058	0.413052	1
ENSG00000151693	ASAP2	0.00224863	0.000851833	-1.23001	1
ENSG00000088280	ASAP3	0	0.000425916	0.185024	1
ENSG00000065802	ASB1	0.0787021	0.0647393	-0.285509	1
ENSG00000196372	ASB13	0.000749544	0.00127775	0.185024	1
ENSG00000267080	ASB16-AS1	0.0284827	0.0229995	-0.319019	1
ENSG00000100628	ASB2	0.0524681	0.0413139	-0.350014	1
ENSG00000115239	ASB3	0.0269836	0.0212958	-0.352004	1
ENSG00000148331	ASB6	0.034479	0.0242772	-0.511584	1
ENSG00000183475	ASB7	0.0127422	0.0208699	0.658955	1
ENSG00000177981	ASB8	0.0472213	0.0532395	0.162304	1
ENSG00000138303	ASCC1	0.0644608	0.055795	-0.213526	1
ENSG00000100325	ASCC2	0.122925	0.124368	0.0134582	1
ENSG00000112249	ASCC3	0.0764535	0.0830537	0.113233	1
ENSG00000183734	ASCL2	0.00224863	0.00553691	0.992379	1
ENSG00000232237	ASCL5	0	0.000425916	0.185024	1
ENSG00000111875	ASF1A	0.120677	0.096683	-0.321936	1
ENSG00000105011	ASF1B	0.0839489	0.0911461	0.113037	1
ENSG00000141505	ASGR1	0.00299818	0.00212958	-0.551942	1
ENSG00000161944	ASGR2	0.00599635	0.00170367	-1.66297	0.767521
ENSG00000116539	ASH1L	0.0906948	0.108183	0.24864	1
ENSG00000235919	ASH1L-AS1	0.0149909	0.0144812	-0.0780108	1
ENSG00000129691	ASH2L	0.042724	0.0485545	0.172533	1
ENSG00000213199	ASIC3	0.00149909	0	-2.39994	1
ENSG00000101440	ASIP	0	0.00127775	1.18502	1
ENSG00000126522	ASL	0.137916	0.144812	0.0672701	1
ENSG00000196433	ASMT	0.00224863	0.00127775	-0.814976	1
ENSG00000169093	ASMTL	0.0644608	0.0804982	0.311936	1
ENSG00000236017	ASMTL-AS1	0	0.000851833	0.769986	1
ENSG00000198356	ASNA1	0.243602	0.243198	-0.00383322	1
ENSG00000070669	ASNS	0.0172395	0.0349251	0.975101	0.600535
ENSG00000138381	ASNSD1	0.0779526	0.0728317	-0.102957	1
ENSG00000198363	ASPH	0.0412249	0.0830537	0.992379	0.166103
ENSG00000174939	ASPHD1	0	0.000425916	0.185024	1
ENSG00000128203	ASPHD2	0.00224863	0.000851833	-1.23001	1
ENSG00000066279	ASPM	0.050969	0.0621838	0.276171	1
ENSG00000244617	ASPRV1	0	0.000851833	0.769986	1
ENSG00000169696	ASPSCR1	0.0517185	0.0664429	0.350361	1
ENSG00000162174	ASRGL1	0.0299818	0.0391843	0.36663	1
ENSG00000130707	ASS1	0.00299818	0.000851833	-1.55194	1
ENSG00000034533	ASTE1	0.0179891	0.025555	0.471905	1
ENSG00000188886	ASTL	0	0.000425916	0.185024	1
ENSG00000148219	ASTN2	0	0.000851833	0.769986	1
ENSG00000064102	ASUN	0.0352286	0.0323696	-0.133152	1
ENSG00000171456	ASXL1	0.0787021	0.0592024	-0.413614	1
ENSG00000143970	ASXL2	0.0442231	0.0630356	0.497302	1
ENSG00000138138	ATAD1	0.0667094	0.08135	0.278133	1
ENSG00000156802	ATAD2	0.050969	0.0672948	0.389382	1
ENSG00000119778	ATAD2B	0.0314808	0.0276846	-0.196847	1
ENSG00000197785	ATAD3A	0.101188	0.0638874	-0.664035	0.554875
ENSG00000160072	ATAD3B	0.0277331	0.0276846	-0.0185098	1
ENSG00000215915	ATAD3C	0.0202377	0.0106479	-0.921892	0.786275
ENSG00000176208	ATAD5	0.0322304	0.0293882	-0.145125	1
ENSG00000137343	ATAT1	0.0134918	0.015333	0.146549	1
ENSG00000167654	ATCAY	0.000749544	0.000425916	-0.814976	1
ENSG00000107669	ATE1	0.0224863	0.0170367	-0.411621	1
ENSG00000226864	ATE1-AS1	0.00149909	0.00127775	-0.399939	1
ENSG00000123268	ATF1	0.0846985	0.0907202	0.0936006	1
ENSG00000115966	ATF2	0.0472213	0.0472767	-0.00762148	1
ENSG00000162772	ATF3	0.21437	0.182718	-0.23169	1
ENSG00000128272	ATF4	0.793017	0.795612	0.00458757	1
ENSG00000169136	ATF5	0.0442231	0.0502581	0.172951	1
ENSG00000118217	ATF6	0.0577149	0.0528136	-0.134594	1
ENSG00000213676	ATF6B	0.195631	0.217643	0.151601	1
ENSG00000170653	ATF7	0.0517185	0.0523877	0.00993689	1
ENSG00000171681	ATF7IP	0.0861975	0.0928497	0.10183	1
ENSG00000166669	ATF7IP2	0.0442231	0.050684	0.185024	1
ENSG00000152348	ATG10	0.0322304	0.0438694	0.426032	1
ENSG00000123395	ATG101	0.220366	0.199755	-0.143031	1
ENSG00000145782	ATG12	0.220366	0.254698	0.206865	1
ENSG00000175224	ATG13	0.0404754	0.0532395	0.380944	1
ENSG00000126775	ATG14	0.01649	0.0242772	0.519443	1
ENSG00000085978	ATG16L1	0.034479	0.0451471	0.371902	1
ENSG00000168010	ATG16L2	0.0569653	0.040888	-0.48185	1
ENSG00000110046	ATG2A	0.0996893	0.0873128	-0.194565	1
ENSG00000066739	ATG2B	0.0112432	0.0149071	0.354949	1
ENSG00000144848	ATG3	0.209872	0.209125	-0.00688822	1
ENSG00000101844	ATG4A	0.0217368	0.0396102	0.832722	0.689445
ENSG00000168397	ATG4B	0.125923	0.121386	-0.0559845	1
ENSG00000125703	ATG4C	0.0194881	0.0217217	0.130576	1
ENSG00000130734	ATG4D	0.0704571	0.0604801	-0.224961	1
ENSG00000057663	ATG5	0.137916	0.117979	-0.227417	1
ENSG00000197548	ATG7	0.0134918	0.0170367	0.294648	1
ENSG00000198925	ATG9A	0.0307313	0.0434435	0.479207	1
ENSG00000181652	ATG9B	0.000749544	0.000851833	-0.230014	1
ENSG00000142102	ATHL1	0.0442231	0.0421657	-0.0780108	1
ENSG00000138363	ATIC	0.122176	0.110738	-0.144622	1
ENSG00000198513	ATL1	0.00149909	0.00383325	0.921989	1
ENSG00000119787	ATL2	0.0232359	0.0264068	0.162304	1
ENSG00000184743	ATL3	0.0712067	0.0758131	0.0838769	1
ENSG00000149311	ATM	0.0839489	0.0937016	0.152747	1
ENSG00000166454	ATMIN	0.0292322	0.0264068	-0.159625	1
ENSG00000111676	ATN1	0.0202377	0.00979607	-1.03737	0.728295
ENSG00000168874	ATOH8	0.00149909	0.00298141	0.600061	1
ENSG00000177556	ATOX1	0.247349	0.227439	-0.122269	1
ENSG00000206190	ATP10A	0.0359781	0.0208699	-0.78583	0.741715
ENSG00000145246	ATP10D	0.0202377	0.0344992	0.735221	0.919726
ENSG00000068650	ATP11A	0.00749544	0.00638874	-0.274408	1
ENSG00000058063	ATP11B	0.0981902	0.0954052	-0.0455893	1
ENSG00000101974	ATP11C	0.0284827	0.025555	-0.169641	1
ENSG00000105726	ATP13A1	0.0352286	0.0332215	-0.0961582	1
ENSG00000159363	ATP13A2	0.0254845	0.020444	-0.32955	1
ENSG00000133657	ATP13A3	0.0472213	0.0370547	-0.355545	1
ENSG00000127249	ATP13A4	0.00299818	0.00170367	-0.814976	1
ENSG00000163399	ATP1A1	0.216618	0.196773	-0.140017	1
ENSG00000105409	ATP1A3	0.00524681	0.00553691	-0.00762148	1
ENSG00000143153	ATP1B1	0.0742048	0.10222	0.454057	1
ENSG00000129244	ATP1B2	0.000749544	0	-1.81498	1
ENSG00000069849	ATP1B3	0.403255	0.385028	-0.0673439	1
ENSG00000244124	ATP1B3-AS1	0.000749544	0.000425916	-0.814976	1
ENSG00000196296	ATP2A1	0.00224863	0.00638874	1.18502	1
ENSG00000260442	ATP2A1-AS1	0.0142413	0.0110738	-0.382017	1
ENSG00000174437	ATP2A2	0.0809507	0.0570728	-0.506345	0.969714
ENSG00000074370	ATP2A3	0.0367276	0.0417398	0.170524	1
ENSG00000070961	ATP2B1	0.11543	0.120108	0.0535574	1
ENSG00000067842	ATP2B3	0	0.000425916	0.185024	1
ENSG00000058668	ATP2B4	0.0824498	0.055795	-0.564998	0.850912
ENSG00000017260	ATP2C1	0.0532176	0.0494063	-0.114537	1
ENSG00000064270	ATP2C2	0	0.000425916	0.185024	1
ENSG00000152234	ATP5A1	0.62362	0.665281	0.092953	1
ENSG00000110955	ATP5B	0.83724	0.885054	0.0799932	1
ENSG00000165629	ATP5C1	0.7398	0.689132	-0.102456	1
ENSG00000099624	ATP5D	1.03962	1.02859	-0.0153635	1
ENSG00000124172	ATP5E	5.87567	6.66814	0.182906	1
ENSG00000180389	ATP5EP2	0.068958	0.129053	0.893792	0.17148
ENSG00000116459	ATP5F1	0.448977	0.481285	0.0995881	1
ENSG00000159199	ATP5G1	0.595138	0.486396	-0.291178	1
ENSG00000135390	ATP5G2	1.98854	2.24799	0.17712	1
ENSG00000154518	ATP5G3	1.25773	1.17553	-0.0973877	1
ENSG00000167863	ATP5H	0.557661	0.635893	0.188891	1
ENSG00000169020	ATP5I	1.44287	1.23047	-0.229515	1
ENSG00000154723	ATP5J	0.965412	1.00261	0.0544984	1
ENSG00000241468	ATP5J2	1.41814	1.2999	-0.125423	1
ENSG00000248919	ATP5J2-PTCD1	0.000749544	0	-1.81498	1
ENSG00000167283	ATP5L	2.75682	3.0436	0.143048	1
ENSG00000249222	ATP5L2	0.00149909	0.0025555	0.407416	1
ENSG00000241837	ATP5O	0.671591	0.698077	0.0555395	1
ENSG00000125375	ATP5S	0.0682085	0.0707021	0.0451659	1
ENSG00000105341	ATP5SL	0.0861975	0.10009	0.209686	1
ENSG00000071553	ATP6AP1	0.119927	0.158867	0.401001	1
ENSG00000205464	ATP6AP1L	0.00149909	0.00170367	-0.0780108	1
ENSG00000182220	ATP6AP2	0.293821	0.326252	0.149721	1
ENSG00000033627	ATP6V0A1	0.00599635	0.0106479	0.715538	1
ENSG00000185344	ATP6V0A2	0.0487203	0.0362029	-0.433106	1
ENSG00000105929	ATP6V0A4	0	0.00212958	1.76999	1
ENSG00000117410	ATP6V0B	0.470714	0.492785	0.0655269	1
ENSG00000185883	ATP6V0C	0.000749544	0.00212958	0.769986	1
ENSG00000159720	ATP6V0D1	0.210622	0.21168	0.00547417	1
ENSG00000147614	ATP6V0D2	0.000749544	0.000425916	-0.814976	1
ENSG00000113732	ATP6V0E1	0.909197	0.991533	0.124966	1
ENSG00000171130	ATP6V0E2	0.0322304	0.0362029	0.151857	1
ENSG00000204934	ATP6V0E2-AS1	0.00149909	0.000425916	-1.39994	1
ENSG00000114573	ATP6V1A	0.0457222	0.0285364	-0.68171	0.786275
ENSG00000116039	ATP6V1B1	0	0.000425916	0.185024	1
ENSG00000147416	ATP6V1B2	0.0712067	0.096683	0.432951	1
ENSG00000155097	ATP6V1C1	0.0487203	0.0472767	-0.0520156	1
ENSG00000100554	ATP6V1D	0.162651	0.161422	-0.0133051	1
ENSG00000131100	ATP6V1E1	0.220366	0.246606	0.160362	1
ENSG00000250565	ATP6V1E2	0.0149909	0.0187403	0.284559	1
ENSG00000128524	ATP6V1F	0.546417	0.581802	0.0900685	1
ENSG00000136888	ATP6V1G1	0.867222	0.850981	-0.0273332	1
ENSG00000213760	ATP6V1G2	0.00149909	0.00298141	0.600061	1
ENSG00000047249	ATP6V1H	0.111682	0.137997	0.300501	1
ENSG00000165240	ATP7A	0.0202377	0.0200181	-0.0373688	1
ENSG00000123191	ATP7B	0	0.000425916	0.185024	1
ENSG00000124406	ATP8A1	0.0442231	0.0323696	-0.45508	1
ENSG00000132932	ATP8A2	0.000749544	0.000851833	-0.230014	1
ENSG00000143515	ATP8B2	0.00899453	0.0106479	0.185024	1
ENSG00000130270	ATP8B3	0.0104936	0.0132034	0.278133	1
ENSG00000104043	ATP8B4	0.100439	0.154608	0.616003	0.718645
ENSG00000054793	ATP9A	0.00149909	0.00127775	-0.399939	1
ENSG00000166377	ATP9B	0.0224863	0.0247031	0.11347	1
ENSG00000123472	ATPAF1	0.0831994	0.0728317	-0.196067	1
ENSG00000171953	ATPAF2	0.0479708	0.0417398	-0.207988	1
ENSG00000130770	ATPIF1	0.880714	0.833944	-0.0787471	1
ENSG00000175054	ATR	0.0119927	0.0136293	0.141955	1
ENSG00000138085	ATRAID	0.299068	0.298567	-0.00350538	1
ENSG00000164053	ATRIP	0	0.000425916	0.185024	1
ENSG00000088812	ATRN	0.0104936	0.00596283	-0.814976	1
ENSG00000107518	ATRNL1	0	0.000425916	0.185024	1
ENSG00000085224	ATRX	0.19638	0.235106	0.25724	1
ENSG00000124788	ATXN1	0.0749544	0.0826278	0.134142	1
ENSG00000130638	ATXN10	0.156655	0.191662	0.287762	1
ENSG00000224470	ATXN1L	0.0352286	0.0434435	0.286562	1
ENSG00000204842	ATXN2	0.0524681	0.050684	-0.0578329	1
ENSG00000168488	ATXN2L	0.110183	0.0954052	-0.210649	1
ENSG00000066427	ATXN3	0.0502194	0.0519618	0.0400753	1
ENSG00000163635	ATXN7	0.093693	0.109886	0.224552	1
ENSG00000146776	ATXN7L1	0.00224863	0.0025555	-0.00762148	1
ENSG00000162650	ATXN7L2	0.00299818	0.00425916	0.322527	1
ENSG00000087152	ATXN7L3	0.0194881	0.0127775	-0.615668	1
ENSG00000253719	ATXN7L3B	0.0524681	0.0574987	0.122739	1
ENSG00000148090	AUH	0.0382267	0.0417398	0.11394	1
ENSG00000127423	AUNIP	0.00449726	0.00340733	-0.452406	1
ENSG00000115307	AUP1	0.271335	0.290475	0.0969396	1
ENSG00000087586	AURKA	0.0539672	0.0468508	-0.210385	1
ENSG00000175756	AURKAIP1	0.522432	0.490656	-0.0908828	1
ENSG00000178999	AURKB	0.112432	0.111164	-0.0199581	1
ENSG00000105146	AURKC	0.00149909	0.00468508	1.18502	1
ENSG00000158321	AUTS2	0.11468	0.147793	0.361181	1
ENSG00000169857	AVEN	0.0352286	0.0451471	0.341528	1
ENSG00000135407	AVIL	0	0.000425916	0.185024	1
ENSG00000105778	AVL9	0.0172395	0.0251291	0.506952	1
ENSG00000119986	AVPI1	0.130421	0.158441	0.276844	1
ENSG00000166148	AVPR1A	0.000749544	0.000425916	-0.814976	1
ENSG00000126895	AVPR2	0	0.000425916	0.185024	1
ENSG00000162779	AXDND1	0	0.000851833	0.769986	1
ENSG00000103126	AXIN1	0.0337295	0.0425916	0.319673	1
ENSG00000168646	AXIN2	0.00599635	0.000425916	-2.9849	0.143633
ENSG00000167601	AXL	0.00824498	0.00894424	0.0594927	1
ENSG00000163512	AZI2	0.0884462	0.0847573	-0.065938	1
ENSG00000155096	AZIN1	0.1649	0.163552	-0.0141643	1
ENSG00000253320	AZIN1-AS1	0.00674589	0.0025555	-1.32955	0.903646
ENSG00000142920	AZIN2	0.00374772	0.00212958	-0.814976	1
ENSG00000172232	AZU1	0	0.000425916	0.185024	1
ENSG00000166710	B2M	48.8133	57.077	0.226092	1
ENSG00000169255	B3GALNT1	0.0104936	0.0123516	0.185024	1
ENSG00000162885	B3GALNT2	0.0464717	0.030666	-0.602432	0.956755
ENSG00000172318	B3GALT1	0	0.000425916	0.185024	1
ENSG00000235863	B3GALT4	0.0217368	0.025555	0.20887	1
ENSG00000183778	B3GALT5	0	0.000425916	0.185024	1
ENSG00000176022	B3GALT6	0.0239854	0.0332215	0.44441	1
ENSG00000109956	B3GAT1	0.000749544	0	-1.81498	1
ENSG00000112309	B3GAT2	0.026234	0.0468508	0.809514	0.694901
ENSG00000149541	B3GAT3	0.134918	0.1627	0.266378	1
ENSG00000187676	B3GLCT	0.0194881	0.0127775	-0.615668	1
ENSG00000170340	B3GNT2	0.127422	0.12096	-0.0780108	1
ENSG00000176383	B3GNT4	0.000749544	0	-1.81498	1
ENSG00000176597	B3GNT5	0.0179891	0.00979607	-0.87387	0.931511
ENSG00000156966	B3GNT7	0.900202	1.19725	0.411183	1
ENSG00000177191	B3GNT8	0.0112432	0.015333	0.394477	1
ENSG00000237172	B3GNT9	0	0.000425916	0.185024	1
ENSG00000175711	B3GNTL1	0.0239854	0.0247031	0.0232725	1
ENSG00000135454	B4GALNT1	0.111682	0.00724058	-3.87387	1.38e-21
ENSG00000139044	B4GALNT3	0	0.00894424	3.64446	0.0391701
ENSG00000086062	B4GALT1	0.383766	0.422509	0.137858	1
ENSG00000233554	B4GALT1-AS1	0.00299818	0.005111	0.563535	1
ENSG00000117411	B4GALT2	0.00824498	0.00383325	-1.07801	1
ENSG00000158850	B4GALT3	0.077203	0.0655911	-0.239292	1
ENSG00000121578	B4GALT4	0.0532176	0.0707021	0.398803	1
ENSG00000158470	B4GALT5	0.122176	0.104349	-0.230014	1
ENSG00000118276	B4GALT6	0.0254845	0.0234254	-0.136905	1
ENSG00000027847	B4GALT7	0.0532176	0.0349251	-0.609862	0.886177
ENSG00000174684	B4GAT1	0.00224863	0.00298141	0.185024	1
ENSG00000108641	B9D1	0.00224863	0.00298141	0.185024	1
ENSG00000123810	B9D2	0.0239854	0.0327956	0.426032	1
ENSG00000164929	BAALC	0.01649	0.0208699	0.305318	1
ENSG00000105393	BABAM1	0.21287	0.221902	0.0581115	1
ENSG00000186318	BACE1	0.00374772	0.00127775	-1.39994	1
ENSG00000278768	BACE1-AS	0.00599635	0.00170367	-1.66297	0.767521
ENSG00000182240	BACE2	0.0846985	0.00681466	-3.5604	8.6e-17
ENSG00000156273	BACH1	0.0374772	0.0434435	0.199099	1
ENSG00000228817	BACH1-IT2	0.00149909	0.000851833	-0.814976	1
ENSG00000112182	BACH2	0.0112432	0.0114997	-0.00762148	1
ENSG00000002330	BAD	0.161152	0.141404	-0.190486	1
ENSG00000107262	BAG1	0.296819	0.296438	-0.00295676	1
ENSG00000112208	BAG2	0.0704571	0.0668689	-0.0810513	1
ENSG00000151929	BAG3	0.128172	0.0396102	-1.68665	1.97e-05
ENSG00000156735	BAG4	0.034479	0.0276846	-0.325171	1
ENSG00000166170	BAG5	0.0322304	0.040462	0.310554	1
ENSG00000204463	BAG6	0.128172	0.123942	-0.0514166	1
ENSG00000266074	BAHCC1	0.00149909	0.000851833	-0.814976	1
ENSG00000140320	BAHD1	0.00749544	0.00979607	0.310554	1
ENSG00000175866	BAIAP2	0.0187386	0.0123516	-0.608526	1
ENSG00000226137	BAIAP2-AS1	0	0.000425916	0.185024	1
ENSG00000128298	BAIAP2L2	0.000749544	0.005111	1.88546	0.856391
ENSG00000007516	BAIAP3	0.000749544	0.000425916	-0.814976	1
ENSG00000030110	BAK1	0.143163	0.17207	0.261839	1
ENSG00000095739	BAMBI	0.0149909	0.00766649	-0.959366	0.869829
ENSG00000175334	BANF1	0.876966	0.825426	-0.0874047	1
ENSG00000153064	BANK1	0.0314808	0.0327956	0.0441611	1
ENSG00000172530	BANP	0.0434735	0.0391843	-0.158461	1
ENSG00000163930	BAP1	0.0472213	0.040462	-0.230014	1
ENSG00000138376	BARD1	0.0494699	0.0438694	-0.180626	1
ENSG00000043039	BARX2	0.000749544	0	-1.81498	1
ENSG00000176788	BASP1	0.0292322	0.0144812	-1.00762	0.589332
ENSG00000156127	BATF	0.186636	0.125219	-0.57619	0.786275
ENSG00000168062	BATF2	0	0.000425916	0.185024	1
ENSG00000123685	BATF3	0.0142413	0.00638874	-1.1369	0.705235
ENSG00000087088	BAX	0.896454	0.813074	-0.140827	1
ENSG00000198604	BAZ1A	0.307313	0.260235	-0.240583	1
ENSG00000009954	BAZ1B	0.0899453	0.0919979	0.0277116	1
ENSG00000076108	BAZ2A	0.0914443	0.0796463	-0.202902	1
ENSG00000123636	BAZ2B	0.0284827	0.0323696	0.166408	1
ENSG00000105327	BBC3	0.0577149	0.0195921	-1.54579	0.00311763
ENSG00000214413	BBIP1	0.0599635	0.0553691	-0.121403	1
ENSG00000119636	BBOF1	0.00524681	0.00383325	-0.493048	1
ENSG00000174483	BBS1	0.00149909	0.00170367	-0.0780108	1
ENSG00000179941	BBS10	0.00374772	0.00468508	0.185024	1
ENSG00000181004	BBS12	0.00149909	0.00212958	0.185024	1
ENSG00000125124	BBS2	0.00974407	0.00937016	-0.0987694	1
ENSG00000140463	BBS4	0.0194881	0.0298141	0.579883	1
ENSG00000163093	BBS5	0.00224863	0.00127775	-0.814976	1
ENSG00000138686	BBS7	0.0239854	0.0332215	0.44441	1
ENSG00000122507	BBS9	0.00674589	0.00937016	0.386657	1
ENSG00000114439	BBX	0.160402	0.207847	0.370521	1
ENSG00000187244	BCAM	0.000749544	0	-1.81498	1
ENSG00000132692	BCAN	0.00599635	0.00553691	-0.177546	1
ENSG00000075790	BCAP29	0.107185	0.110738	0.0430046	1
ENSG00000185825	BCAP31	0.45947	0.538784	0.22899	1
ENSG00000050820	BCAR1	0.000749544	0.000425916	-0.814976	1
ENSG00000137936	BCAR3	0.0134918	0.0200181	0.522059	1
ENSG00000064787	BCAS1	0.000749544	0.00298141	1.18502	1
ENSG00000116752	BCAS2	0.353785	0.37651	0.0888609	1
ENSG00000141376	BCAS3	0.0142413	0.0183144	0.322527	1
ENSG00000124243	BCAS4	0.159653	0.169941	0.0874128	1
ENSG00000060982	BCAT1	0.00299818	0.00681466	0.950558	1
ENSG00000105552	BCAT2	0.0412249	0.0451471	0.119136	1
ENSG00000107949	BCCIP	0.0966912	0.107757	0.15134	1
ENSG00000186666	BCDIN3D	0.00374772	0.00724058	0.769986	1
ENSG00000248098	BCKDHA	0.00599635	0.005111	-0.284462	1
ENSG00000083123	BCKDHB	0.0352286	0.0387584	0.123623	1
ENSG00000103507	BCKDK	0.0824498	0.0689984	-0.260664	1
ENSG00000142867	BCL10	0.0487203	0.0528136	0.106414	1
ENSG00000119866	BCL11A	0.00224863	0.00170367	-0.493048	1
ENSG00000127152	BCL11B	0.0157404	0.0157589	-0.0264805	1
ENSG00000171791	BCL2	0.0674589	0.0621838	-0.123099	1
ENSG00000140379	BCL2A1	0.133419	0.209551	0.646652	0.574096
ENSG00000171552	BCL2L1	0.077203	0.0681466	-0.184499	1
ENSG00000153094	BCL2L11	0.290073	0.24618	-0.23747	1
ENSG00000126453	BCL2L12	0.0944425	0.0732576	-0.369033	1
ENSG00000099968	BCL2L13	0.0652103	0.0741094	0.176803	1
ENSG00000121380	BCL2L14	0.00149909	0.00170367	-0.0780108	1
ENSG00000188761	BCL2L15	0.00299818	0.000851833	-1.55194	1
ENSG00000129473	BCL2L2	0.00599635	0.00809241	0.337027	1
ENSG00000069399	BCL3	0.167148	0.155459	-0.106631	1
ENSG00000113916	BCL6	0.034479	0.0332215	-0.0657845	1
ENSG00000161940	BCL6B	0	0.000425916	0.185024	1
ENSG00000110987	BCL7A	0.00374772	0.005111	0.300501	1
ENSG00000106635	BCL7B	0.187386	0.200607	0.0961231	1
ENSG00000099385	BCL7C	0.327551	0.157589	-1.05449	0.00486591
ENSG00000116128	BCL9	0.000749544	0.00212958	0.769986	1
ENSG00000186174	BCL9L	0.00599635	0.00809241	0.337027	1
ENSG00000029363	BCLAF1	0.234607	0.271309	0.207815	1
ENSG00000197580	BCO2	0.189635	0.174626	-0.120667	1
ENSG00000183337	BCOR	0.0389763	0.0310919	-0.333443	1
ENSG00000186716	BCR	0.0269836	0.045999	0.743755	0.8148
ENSG00000074582	BCS1L	0.0374772	0.0298141	-0.337655	1
ENSG00000236824	BCYRN1	0.00299818	0.00383325	0.185024	1
ENSG00000161267	BDH1	0.0442231	0.0413139	-0.107157	1
ENSG00000164039	BDH2	0.0659599	0.0685725	0.0491402	1
ENSG00000100739	BDKRB1	0.000749544	0	-1.81498	1
ENSG00000168398	BDKRB2	0.000749544	0	-1.81498	1
ENSG00000245573	BDNF-AS	0.000749544	0.00170367	0.506952	1
ENSG00000145734	BDP1	0.14766	0.185274	0.323851	1
ENSG00000126581	BECN1	0.0966912	0.0856092	-0.179133	1
ENSG00000178409	BEND3	0.00149909	0.000425916	-1.39994	1
ENSG00000162373	BEND5	0.00224863	0.00298141	0.185024	1
ENSG00000165626	BEND7	0.0299818	0.0161848	-0.887126	0.694901
ENSG00000167995	BEST1	0.0239854	0.040462	0.725592	0.85922
ENSG00000142959	BEST4	0.000749544	0.00127775	0.185024	1
ENSG00000105829	BET1	0.0667094	0.0668689	-0.00304876	1
ENSG00000177951	BET1L	0.0352286	0.0310919	-0.190486	1
ENSG00000133169	BEX1	0	0.000851833	0.769986	1
ENSG00000133134	BEX2	0.0329799	0.0315178	-0.0780108	1
ENSG00000102409	BEX4	0.0974407	0.172496	0.816937	0.229613
ENSG00000184515	BEX5	0.0127422	0.0212958	0.687524	1
ENSG00000103429	BFAR	0.118428	0.115849	-0.0351022	1
ENSG00000125864	BFSP1	0.000749544	0.000851833	-0.230014	1
ENSG00000170819	BFSP2	0.000749544	0.000851833	-0.230014	1
ENSG00000249993	BFSP2-AS1	0.00449726	0.00340733	-0.452406	1
ENSG00000242252	BGLAP	0.252596	0.551987	1.12511	0.0247868
ENSG00000182492	BGN	0.00449726	0.00127775	-1.62233	1
ENSG00000198908	BHLHB9	0.000749544	0.00127775	0.185024	1
ENSG00000134107	BHLHE40	0.900952	0.71128	-0.340901	1
ENSG00000235831	BHLHE40-AS1	0.00749544	0.00298141	-1.27441	0.956755
ENSG00000123095	BHLHE41	0.00374772	0.00383325	-0.0780108	1
ENSG00000132840	BHMT2	0	0.000851833	0.769986	1
ENSG00000122870	BICC1	0	0.00212958	1.76999	1
ENSG00000151746	BICD1	0.0134918	0.0110738	-0.308016	1
ENSG00000185963	BICD2	0.0187386	0.0251291	0.391474	1
ENSG00000015475	BID	0.227112	0.264494	0.217867	1
ENSG00000100290	BIK	0.0329799	0.0327956	-0.0214273	1
ENSG00000136717	BIN1	0.18139	0.148645	-0.288578	1
ENSG00000110934	BIN2	0.379269	0.440823	0.21599	1
ENSG00000147439	BIN3	0.0412249	0.0464249	0.159028	1
ENSG00000110330	BIRC2	0.289324	0.281957	-0.0383011	1
ENSG00000023445	BIRC3	0.290823	0.292604	0.007662	1
ENSG00000089685	BIRC5	0.219616	0.182292	-0.269815	1
ENSG00000115760	BIRC6	0.0966912	0.103498	0.0933931	1
ENSG00000279897	BIRC6-AS2	0.000749544	0.000425916	-0.814976	1
ENSG00000282851	BISPR	0.0232359	0.0302401	0.354949	1
ENSG00000134897	BIVM	0.0352286	0.035351	-0.00762148	1
ENSG00000166619	BLCAP	0.0704571	0.0996644	0.491685	1
ENSG00000136573	BLK	0	0.0025555	1.99238	1
ENSG00000197299	BLM	0.0134918	0.0183144	0.396528	1
ENSG00000108578	BLMH	0.050969	0.0464249	-0.142141	1
ENSG00000095585	BLNK	0.00524681	0.00425916	-0.355545	1
ENSG00000135441	BLOC1S1	0.60713	0.658892	0.117655	1
ENSG00000196072	BLOC1S2	0.215119	0.248735	0.207391	1
ENSG00000189114	BLOC1S3	0.00524681	0.0127775	1.13922	0.85776
ENSG00000186222	BLOC1S4	0.0599635	0.0809241	0.422602	1
ENSG00000188428	BLOC1S5	0.0314808	0.0327956	0.0441611	1
ENSG00000104164	BLOC1S6	0.0876966	0.0873128	-0.0111189	1
ENSG00000106605	BLVRA	0.13117	0.113294	-0.213712	1
ENSG00000090013	BLVRB	0.0712067	0.101368	0.500928	0.985795
ENSG00000117475	BLZF1	0.0232359	0.0319437	0.432951	1
ENSG00000104081	BMF	0.0119927	0.00724058	-0.732514	1
ENSG00000168283	BMI1	0.0277331	0.0229995	-0.281544	1
ENSG00000168487	BMP1	0.00674589	0.005111	-0.436465	1
ENSG00000125845	BMP2	0.00299818	0.00425916	0.322527	1
ENSG00000138756	BMP2K	0.0134918	0.0166107	0.259024	1
ENSG00000125378	BMP4	0	0.000425916	0.185024	1
ENSG00000101144	BMP7	0	0.000851833	0.769986	1
ENSG00000183682	BMP8A	0.000749544	0	-1.81498	1
ENSG00000116985	BMP8B	0.0112432	0.005111	-1.11454	0.85922
ENSG00000107779	BMPR1A	0.00374772	0.00425916	0.0594927	1
ENSG00000204217	BMPR2	0.0112432	0.0161848	0.470426	1
ENSG00000165733	BMS1	0.0667094	0.0634615	-0.0780108	1
ENSG00000276500	BMS1P14	0.00149909	0.000425916	-1.39994	1
ENSG00000173068	BNC2	0.00149909	0.00170367	-0.0780108	1
ENSG00000113734	BNIP1	0.0449726	0.0289623	-0.637189	0.859242
ENSG00000140299	BNIP2	0.143912	0.178033	0.303373	1
ENSG00000176171	BNIP3	0.0254845	0.0349251	0.43078	1
ENSG00000104765	BNIP3L	0.135667	0.110738	-0.294865	1
ENSG00000163141	BNIPL	0.00149909	0.00127775	-0.399939	1
ENSG00000144857	BOC	0.00299818	0.00170367	-0.814976	1
ENSG00000145919	BOD1	0.0389763	0.0413139	0.071813	1
ENSG00000038219	BOD1L1	0.059214	0.0719798	0.272486	1
ENSG00000176720	BOK	0.000749544	0.00127775	0.185024	1
ENSG00000178096	BOLA1	0.0209872	0.020444	-0.0582476	1
ENSG00000183336	BOLA2	0.00149909	0.000425916	-1.39994	1
ENSG00000169627	BOLA2B	0.101938	0.0681466	-0.582092	0.786101
ENSG00000163170	BOLA3	0.206874	0.176755	-0.228279	1
ENSG00000225439	BOLA3-AS1	0.00899453	0.00766649	-0.267489	1
ENSG00000261236	BOP1	0.0764535	0.0822018	0.0984359	1
ENSG00000136122	BORA	0.0134918	0.0136293	-0.0185098	1
ENSG00000165714	BORCS5	0.0472213	0.0655911	0.461148	1
ENSG00000196544	BORCS6	0.0614626	0.045573	-0.435128	1
ENSG00000166275	BORCS7	0.103437	0.127775	0.299702	1
ENSG00000254901	BORCS8	0.0682085	0.0664429	-0.0439176	1
ENSG00000064489	BORCS8-MEF2B	0	0.000851833	0.769986	1
ENSG00000278932	bP-21264C1.2	0.00224863	0.00383325	0.506952	1
ENSG00000232416	BPESC1	0	0.000425916	0.185024	1
ENSG00000172331	BPGM	0.0389763	0.0387584	-0.0193349	1
ENSG00000137274	BPHL	0.0232359	0.0225736	-0.0600889	1
ENSG00000101425	BPI	0	0.00212958	1.76999	1
ENSG00000162813	BPNT1	0.0232359	0.0234254	-0.00762148	1
ENSG00000171634	BPTF	0.149159	0.169941	0.185024	1
ENSG00000157764	BRAF	0.068958	0.0685725	-0.0142852	1
ENSG00000089234	BRAP	0.0314808	0.0315178	-0.0124225	1
ENSG00000106009	BRAT1	0.042724	0.066017	0.612445	0.91479
ENSG00000012048	BRCA1	0.0292322	0.0187403	-0.645051	1
ENSG00000139618	BRCA2	0.0187386	0.0183144	-0.0559845	1
ENSG00000185515	BRCC3	0.0397258	0.0362029	-0.143599	1
ENSG00000100425	BRD1	0.0292322	0.0293882	-0.00762148	1
ENSG00000204256	BRD2	0.595887	0.555395	-0.101767	1
ENSG00000169925	BRD3	0.0712067	0.0719798	0.00945203	1
ENSG00000141867	BRD4	0.144662	0.145663	0.00717552	1
ENSG00000166164	BRD7	0.130421	0.121386	-0.106316	1
ENSG00000112983	BRD8	0.0277331	0.0285364	0.0245589	1
ENSG00000028310	BRD9	0.0809507	0.0830537	0.0315491	1
ENSG00000158019	BRE	0.0869471	0.107331	0.297652	1
ENSG00000185024	BRF1	0.0322304	0.0332215	0.0293727	1
ENSG00000104221	BRF2	0.01649	0.0195921	0.21605	1
ENSG00000164713	BRI3	0.103437	0.122238	0.236008	1
ENSG00000184992	BRI3BP	0.0464717	0.0494063	0.0781084	1
ENSG00000182685	BRICD5	0.00524681	0.00553691	-0.00762148	1
ENSG00000136492	BRIP1	0.00299818	0.00425916	0.322527	1
ENSG00000113460	BRIX1	0.0794516	0.0698503	-0.190121	1
ENSG00000254999	BRK1	0.735302	0.804982	0.130378	1
ENSG00000174744	BRMS1	0.120677	0.136293	0.171603	1
ENSG00000100916	BRMS1L	0.0149909	0.0183144	0.252138	1
ENSG00000162819	BROX	0.0944425	0.103498	0.127076	1
ENSG00000156983	BRPF1	0.0127422	0.010222	-0.341045	1
ENSG00000096070	BRPF3	0.00824498	0.00979607	0.185024	1
ENSG00000160469	BRSK1	0.000749544	0.00127775	0.185024	1
ENSG00000185658	BRWD1	0.093693	0.0826278	-0.184926	1
ENSG00000255568	BRWD1-AS2	0.00149909	0.000851833	-0.814976	1
ENSG00000165288	BRWD3	0.0202377	0.0144812	-0.493048	1
ENSG00000168000	BSCL2	0.00374772	0.00425916	0.0594927	1
ENSG00000160058	BSDC1	0.0637112	0.0758131	0.242575	1
ENSG00000172270	BSG	0.710568	0.789649	0.151963	1
ENSG00000164061	BSN	0.000749544	0	-1.81498	1
ENSG00000119411	BSPRY	0.00149909	0.00127775	-0.399939	1
ENSG00000109743	BST1	0.00299818	0.00212958	-0.551942	1
ENSG00000130303	BST2	0.675339	1.42767	1.07928	0.00423218
ENSG00000095564	BTAF1	0.026234	0.0268327	0.0150986	1
ENSG00000064726	BTBD1	0.0569653	0.0596283	0.0577884	1
ENSG00000148925	BTBD10	0.0397258	0.0319437	-0.321936	1
ENSG00000151136	BTBD11	0.000749544	0.000425916	-0.814976	1
ENSG00000222009	BTBD19	0.00149909	0	-2.39994	1
ENSG00000133243	BTBD2	0.0127422	0.0195921	0.569687	1
ENSG00000132640	BTBD3	0.0112432	0.00766649	-0.567049	1
ENSG00000184887	BTBD6	0.0419745	0.0374806	-0.172133	1
ENSG00000011114	BTBD7	0.0359781	0.0238513	-0.596796	1
ENSG00000189195	BTBD8	0.00149909	0.00170367	-0.0780108	1
ENSG00000183826	BTBD9	0.00599635	0.010222	0.658955	1
ENSG00000169814	BTD	0.0149909	0.0247031	0.675349	1
ENSG00000145741	BTF3	2.70735	3.03636	0.165728	1
ENSG00000134717	BTF3L4	0.19713	0.198477	0.00790821	1
ENSG00000133639	BTG1	3.99057	5.95303	0.577328	0.544498
ENSG00000159388	BTG2	0.614626	0.544747	-0.174287	1
ENSG00000154640	BTG3	0.285576	0.258531	-0.144478	1
ENSG00000010671	BTK	0.00449726	0.00340733	-0.452406	1
ENSG00000186265	BTLA	0.00599635	0.00340733	-0.814976	1
ENSG00000112763	BTN2A1	0.0322304	0.0400361	0.295448	1
ENSG00000124508	BTN2A2	0.0367276	0.0344992	-0.101281	1
ENSG00000026950	BTN3A1	0.0802012	0.0945534	0.231036	1
ENSG00000186470	BTN3A2	0.265339	0.307086	0.209203	1
ENSG00000111801	BTN3A3	0.0434735	0.0447212	0.030301	1
ENSG00000166167	BTRC	0.00899453	0.0114997	0.291939	1
ENSG00000169679	BUB1	0.0457222	0.0545173	0.242055	1
ENSG00000156970	BUB1B	0.00749544	0.0123516	0.632483	1
ENSG00000154473	BUB3	0.661847	0.637597	-0.0540571	1
ENSG00000137656	BUD13	0.026234	0.0161848	-0.699499	0.953747
ENSG00000106245	BUD31	0.537423	0.505563	-0.0884973	1
ENSG00000278704	BX004987.4	0.00149909	0.00127775	-0.399939	1
ENSG00000112578	BYSL	0.0254845	0.0225736	-0.189372	1
ENSG00000005379	BZRAP1	0.0119927	0.00468508	-1.31748	0.786275
ENSG00000265148	BZRAP1-AS1	0.0704571	0.0489804	-0.526851	0.956755
ENSG00000082153	BZW1	0.616875	0.586487	-0.0731168	1
ENSG00000136261	BZW2	0.107934	0.103924	-0.0582476	1
ENSG00000165507	C10orf10	0.0149909	0.0119257	-0.349313	1
ENSG00000183346	C10orf107	0	0.000425916	0.185024	1
ENSG00000148655	C10orf11	0.0179891	0.0298141	0.690915	0.956755
ENSG00000176236	C10orf111	0.000749544	0.00212958	0.769986	1
ENSG00000155640	C10orf12	0.00749544	0.00681466	-0.186945	1
ENSG00000204161	C10orf128	0.0112432	0.00766649	-0.567049	1
ENSG00000173088	C10orf131	0.000749544	0	-1.81498	1
ENSG00000107815	C10orf2	0.00524681	0.00298141	-0.814976	1
ENSG00000165511	C10orf25	0.000749544	0.00170367	0.506952	1
ENSG00000171224	C10orf35	0.00824498	0.00851833	-0.00762148	1
ENSG00000107738	C10orf54	0.187386	0.238513	0.345337	1
ENSG00000222047	C10orf55	0.00224863	0.00127775	-0.814976	1
ENSG00000120029	C10orf76	0.0284827	0.0336474	0.221549	1
ENSG00000119965	C10orf88	0.0134918	0.00724058	-0.892979	1
ENSG00000154493	C10orf90	0	0.000425916	0.185024	1
ENSG00000180066	C10orf91	0.00449726	0.00170367	-1.3004	1
ENSG00000120055	C10orf95	0.00974407	0.00383325	-1.3004	0.838303
ENSG00000188373	C10orf99	0	0.000425916	0.185024	1
ENSG00000137720	C11orf1	0.0292322	0.0374806	0.338829	1
ENSG00000110665	C11orf21	0.0749544	0.0949793	0.334167	1
ENSG00000171067	C11orf24	0.034479	0.0281105	-0.303476	1
ENSG00000211450	C11orf31	0.815504	0.712984	-0.193819	1
ENSG00000174370	C11orf45	0.000749544	0.000851833	-0.230014	1
ENSG00000149179	C11orf49	0.0217368	0.0247031	0.160776	1
ENSG00000182919	C11orf54	0.0217368	0.0323696	0.54492	1
ENSG00000150776	C11orf57	0.0322304	0.0362029	0.151857	1
ENSG00000110696	C11orf58	0.610129	0.670818	0.136419	1
ENSG00000109944	C11orf63	0.000749544	0.00425916	1.64446	1
ENSG00000166323	C11orf65	0	0.000425916	0.185024	1
ENSG00000175573	C11orf68	0.01649	0.0106479	-0.638099	1
ENSG00000137691	C11orf70	0	0.000425916	0.185024	1
ENSG00000180425	C11orf71	0.0112432	0.0217217	0.885463	0.861547
ENSG00000149196	C11orf73	0.223364	0.21381	-0.0645635	1
ENSG00000166352	C11orf74	0.00524681	0.00894424	0.644455	1
ENSG00000173715	C11orf80	0.0187386	0.0178885	-0.0891514	1
ENSG00000168005	C11orf84	0.0187386	0.0161848	-0.230014	1
ENSG00000173237	C11orf86	0.000749544	0.00170367	0.506952	1
ENSG00000188070	C11orf95	0.00224863	0.00127775	-0.814976	1
ENSG00000187479	C11orf96	0.0659599	0.0234254	-1.48335	0.00849857
ENSG00000278615	C11orf98	0.00749544	0.00638874	-0.274408	1
ENSG00000139637	C12orf10	0.093693	0.086461	-0.119831	1
ENSG00000133641	C12orf29	0.0404754	0.0468508	0.19808	1
ENSG00000047621	C12orf4	0.0172395	0.0166107	-0.0780108	1
ENSG00000180116	C12orf40	0	0.000425916	0.185024	1
ENSG00000179088	C12orf42	0	0.000851833	0.769986	1
ENSG00000157895	C12orf43	0.0187386	0.0200181	0.0695464	1
ENSG00000151131	C12orf45	0.0637112	0.0566469	-0.175152	1
ENSG00000111412	C12orf49	0.0802012	0.0796463	-0.0152751	1
ENSG00000165805	C12orf50	0	0.000425916	0.185024	1
ENSG00000111678	C12orf57	0.475211	0.387158	-0.295866	1
ENSG00000182993	C12orf60	0.00224863	0.00170367	-0.493048	1
ENSG00000130921	C12orf65	0.0742048	0.104349	0.483682	1
ENSG00000174206	C12orf66	0.00674589	0.00979607	0.448058	1
ENSG00000204954	C12orf73	0.0374772	0.030666	-0.297577	1
ENSG00000235162	C12orf75	0.233108	0.215514	-0.114537	1
ENSG00000174456	C12orf76	0.0442231	0.0344992	-0.364315	1
ENSG00000133935	C14orf1	0.116929	0.126923	0.114405	1
ENSG00000100557	C14orf105	0.000749544	0	-1.81498	1
ENSG00000179933	C14orf119	0.132669	0.152478	0.19713	1
ENSG00000227051	C14orf132	0.00149909	0.000851833	-0.814976	1
ENSG00000170270	C14orf142	0.0547167	0.055795	0.0199643	1
ENSG00000133943	C14orf159	0.0434735	0.0425916	-0.039408	1
ENSG00000087302	C14orf166	0.486454	0.546025	0.166033	1
ENSG00000170468	C14orf169	0.0217368	0.0200181	-0.136905	1
ENSG00000197734	C14orf178	0.000749544	0	-1.81498	1
ENSG00000156411	C14orf2	1.18653	1.23984	0.0634616	1
ENSG00000179476	C14orf28	0.0172395	0.0178885	0.0263258	1
ENSG00000139971	C14orf37	0.00149909	0.000851833	-0.814976	1
ENSG00000140104	C14orf79	0.00149909	0.000425916	-1.39994	1
ENSG00000185347	C14orf80	0.0419745	0.0468508	0.146549	1
ENSG00000100802	C14orf93	0.00674589	0.00681466	-0.0494417	1
ENSG00000167173	C15orf39	0.0554662	0.05111	-0.124932	1
ENSG00000169609	C15orf40	0.0787021	0.0945534	0.258003	1
ENSG00000186073	C15orf41	0.00599635	0.0127775	0.969295	1
ENSG00000166920	C15orf48	0.252596	0.168663	-0.582861	0.612601
ENSG00000188549	C15orf52	0.00299818	0.0025555	-0.32955	1
ENSG00000175779	C15orf53	0.00374772	0.00127775	-1.39994	1
ENSG00000128891	C15orf57	0.100439	0.0911461	-0.143599	1
ENSG00000189227	C15orf61	0.0951921	0.0932757	-0.0336167	1
ENSG00000188277	C15orf62	0.000749544	0.000425916	-0.814976	1
ENSG00000261652	C15orf65	0.000749544	0.000851833	-0.230014	1
ENSG00000130731	C16orf13	0.323803	0.357344	0.141046	1
ENSG00000166780	C16orf45	0.00449726	0.00212958	-1.03737	1
ENSG00000166455	C16orf46	0.00299818	0.00425916	0.322527	1
ENSG00000185716	C16orf52	0.0157404	0.015333	-0.0649547	1
ENSG00000185905	C16orf54	0.101188	0.152478	0.585401	0.800066
ENSG00000140688	C16orf58	0.0299818	0.0344992	0.185024	1
ENSG00000162062	C16orf59	0.0149909	0.0157589	0.0406337	1
ENSG00000103544	C16orf62	0.0247349	0.035777	0.506952	1
ENSG00000125149	C16orf70	0.00974407	0.0132034	0.377669	1
ENSG00000166246	C16orf71	0	0.000425916	0.185024	1
ENSG00000182831	C16orf72	0.158154	0.128627	-0.299723	1
ENSG00000154102	C16orf74	0.00674589	0.0217217	1.56354	0.201051
ENSG00000159761	C16orf86	0.00449726	0.0106479	1.07811	0.968028
ENSG00000155330	C16orf87	0.0697076	0.0447212	-0.641645	0.72677
ENSG00000153446	C16orf89	0.000749544	0	-1.81498	1
ENSG00000174109	C16orf91	0.112432	0.0851833	-0.402329	1
ENSG00000260456	C16orf95	0.00449726	0.00724058	0.547594	1
ENSG00000205832	C16orf96	0	0.000425916	0.185024	1
ENSG00000256806	C17orf100	0.00374772	0.00212958	-0.814976	1
ENSG00000205710	C17orf107	0.0104936	0.00894424	-0.262435	1
ENSG00000258315	C17orf49	0.077203	0.0741094	-0.064205	1
ENSG00000270806	C17orf50	0	0.000425916	0.185024	1
ENSG00000212719	C17orf51	0.000749544	0.0025555	0.992379	1
ENSG00000125319	C17orf53	0.00899453	0.00425916	-1.05598	0.985795
ENSG00000186665	C17orf58	0.0179891	0.0242772	0.399148	1
ENSG00000178927	C17orf62	0.173145	0.20444	0.236936	1
ENSG00000214226	C17orf67	0.0314808	0.0242772	-0.38326	1
ENSG00000108666	C17orf75	0.0292322	0.0310919	0.0725489	1
ENSG00000182352	C17orf77	0	0.000425916	0.185024	1
ENSG00000141219	C17orf80	0.0119927	0.00298141	-1.90244	0.180437
ENSG00000187013	C17orf82	0.00149909	0.000425916	-1.39994	1
ENSG00000224877	C17orf89	0.440732	0.468934	0.0888083	1
ENSG00000273604	C17orf96	0.00299818	0.0025555	-0.32955	1
ENSG00000187624	C17orf97	0.00374772	0.00127775	-1.39994	1
ENSG00000141428	C18orf21	0.0419745	0.0536654	0.340818	1
ENSG00000152242	C18orf25	0.0397258	0.0362029	-0.143599	1
ENSG00000177576	C18orf32	0.0524681	0.0732576	0.469905	1
ENSG00000166845	C18orf54	0.00299818	0.00212958	-0.551942	1
ENSG00000275763	C18orf65	0.000749544	0	-1.81498	1
ENSG00000141452	C18orf8	0.0382267	0.0447212	0.212504	1
ENSG00000131943	C19orf12	0.0367276	0.0340733	-0.118983	1
ENSG00000177025	C19orf18	0	0.000425916	0.185024	1
ENSG00000228300	C19orf24	0.335796	0.322419	-0.059494	1
ENSG00000119559	C19orf25	0.132669	0.129479	-0.0380444	1
ENSG00000167644	C19orf33	0.00449726	0.00553691	0.185024	1
ENSG00000188305	C19orf35	0.000749544	0.000425916	-0.814976	1
ENSG00000214212	C19orf38	0.00749544	0.005111	-0.573968	1
ENSG00000123144	C19orf43	1.06885	1.19981	0.16671	1
ENSG00000105072	C19orf44	0	0.000425916	0.185024	1
ENSG00000160392	C19orf47	0.00824498	0.00766649	-0.152011	1
ENSG00000167747	C19orf48	0.157404	0.137997	-0.19178	1
ENSG00000142444	C19orf52	0.0524681	0.0464249	-0.183364	1
ENSG00000104979	C19orf53	0.850732	0.776445	-0.131834	1
ENSG00000188493	C19orf54	0.0127422	0.00638874	-0.984901	1
ENSG00000132016	C19orf57	0.00374772	0.00212958	-0.814976	1
ENSG00000006015	C19orf60	0.418245	0.398232	-0.0713162	1
ENSG00000130813	C19orf66	0.134168	0.226587	0.751162	0.311048
ENSG00000185453	C19orf68	0.0112432	0.00937016	-0.291414	1
ENSG00000174917	C19orf70	0.372523	0.382473	0.037199	1
ENSG00000183397	C19orf71	0.00224863	0.00212958	-0.230014	1
ENSG00000221916	C19orf73	0.00449726	0.00212958	-1.03737	1
ENSG00000235034	C19orf81	0.00149909	0.000425916	-1.39994	1
ENSG00000262874	C19orf84	0.00149909	0.00127775	-0.399939	1
ENSG00000197223	C1D	0.211371	0.258531	0.288293	1
ENSG00000106392	C1GALT1	0.0809507	0.0698503	-0.216839	1
ENSG00000171155	C1GALT1C1	0.0314808	0.040888	0.358672	1
ENSG00000223658	C1GALT1C1L	0	0.000425916	0.185024	1
ENSG00000179397	C1orf101	0	0.000425916	0.185024	1
ENSG00000163362	C1orf106	0	0.000425916	0.185024	1
ENSG00000116922	C1orf109	0.0202377	0.0157589	-0.374404	1
ENSG00000000460	C1orf112	0.0112432	0.0140552	0.272486	1
ENSG00000162817	C1orf115	0	0.000851833	0.769986	1
ENSG00000197982	C1orf122	0.155905	0.160145	0.0360852	1
ENSG00000162384	C1orf123	0.110183	0.0975348	-0.17894	1
ENSG00000175262	C1orf127	0.00149909	0.00170367	-0.0780108	1
ENSG00000143633	C1orf131	0.0652103	0.0655911	0.00171638	1
ENSG00000203709	C1orf132	0.00749544	0.00298141	-1.27441	0.985795
ENSG00000162913	C1orf145	0	0.00170367	1.50695	1
ENSG00000131591	C1orf159	0.0134918	0.0161848	0.222498	1
ENSG00000143110	C1orf162	0.200128	0.367992	0.875491	0.0959797
ENSG00000198912	C1orf174	0.0712067	0.0681466	-0.069022	1
ENSG00000263961	C1orf186	0.00749544	0.00170367	-1.95248	0.50218
ENSG00000119280	C1orf198	0.0134918	0.0114997	-0.255549	1
ENSG00000188004	C1orf204	0.00224863	0.00127775	-0.814976	1
ENSG00000116667	C1orf21	0.0554662	0.045573	-0.288908	1
ENSG00000142686	C1orf216	0.00974407	0.0136293	0.422063	1
ENSG00000198520	C1orf228	0.0119927	0.0025555	-2.09508	0.0898633
ENSG00000221953	C1orf229	0.000749544	0	-1.81498	1
ENSG00000228594	C1orf233	0.0119927	0.00724058	-0.732514	1
ENSG00000157181	C1orf27	0.0217368	0.0281105	0.344222	1
ENSG00000143793	C1orf35	0.128922	0.168663	0.383391	1
ENSG00000143612	C1orf43	0.296819	0.30453	0.0358442	1
ENSG00000164008	C1orf50	0.0846985	0.0796463	-0.0932776	1
ENSG00000162642	C1orf52	0.103437	0.115849	0.15884	1
ENSG00000203724	C1orf53	0.00974407	0.00851833	-0.230014	1
ENSG00000118292	C1orf54	0.0419745	0.05111	0.270997	1
ENSG00000143443	C1orf56	0.364278	0.339881	-0.100703	1
ENSG00000125462	C1orf61	0.000749544	0.000851833	-0.230014	1
ENSG00000162757	C1orf74	0.000749544	0.00170367	0.506952	1
ENSG00000203685	C1orf95	0.00149909	0	-2.39994	1
ENSG00000173372	C1QA	0.375521	0.533247	0.504651	0.855812
ENSG00000173369	C1QB	0.332048	0.45573	0.45535	0.956755
ENSG00000108561	C1QBP	0.505193	0.382899	-0.399939	0.985585
ENSG00000159189	C1QC	0.19788	0.285364	0.525344	0.861547
ENSG00000131094	C1QL1	0.00224863	0.000425916	-1.81498	1
ENSG00000186897	C1QL4	0.000749544	0	-1.81498	1
ENSG00000173918	C1QTNF1	0.00299818	0.0025555	-0.32955	1
ENSG00000265096	C1QTNF1-AS1	0.00224863	0.000425916	-1.81498	1
ENSG00000082196	C1QTNF3	0.00299818	0.00212958	-0.551942	1
ENSG00000172247	C1QTNF4	0	0.000851833	0.769986	1
ENSG00000133466	C1QTNF6	0.00674589	0.00596283	-0.230014	1
ENSG00000163145	C1QTNF7	0	0.000425916	0.185024	1
ENSG00000205861	C1QTNF9B-AS1	0	0.000425916	0.185024	1
ENSG00000159403	C1R	0.0172395	0.015333	-0.190486	1
ENSG00000139178	C1RL	0.0134918	0.0132034	-0.0629039	1
ENSG00000205885	C1RL-AS1	0.0142413	0.00851833	-0.744587	1
ENSG00000182326	C1S	0.00899453	0.0106479	0.185024	1
ENSG00000166278	C2	0.00524681	0.0191662	1.70859	0.131557
ENSG00000149609	C20orf144	0.00149909	0.000851833	-0.814976	1
ENSG00000174403	C20orf166-AS1	0.00449726	0.00298141	-0.622331	1
ENSG00000088854	C20orf194	0.00299818	0.0025555	-0.32955	1
ENSG00000171984	C20orf196	0.0547167	0.0519618	-0.0819153	1
ENSG00000176659	C20orf197	0	0.000851833	0.769986	1
ENSG00000198547	C20orf203	0	0.000425916	0.185024	1
ENSG00000101084	C20orf24	0.490951	0.441675	-0.152938	1
ENSG00000101220	C20orf27	0.112432	0.104775	-0.105014	1
ENSG00000196476	C20orf96	0.0172395	0.0123516	-0.493048	1
ENSG00000160226	C21orf2	0.0652103	0.066017	0.0109942	1
ENSG00000160221	C21orf33	0.00299818	0.0634615	4.09191	5e-12
ENSG00000160298	C21orf58	0.0194881	0.0140552	-0.482401	1
ENSG00000159079	C21orf59	0.109433	0.0962571	-0.1881	1
ENSG00000205929	C21orf62	0.00374772	0.00638874	0.600061	1
ENSG00000205930	C21orf62-AS1	0.00149909	0.00340733	0.769986	1
ENSG00000154642	C21orf91	0.0382267	0.0379065	-0.023563	1
ENSG00000240770	C21orf91-OT1	0.000749544	0	-1.81498	1
ENSG00000169314	C22orf15	0.00149909	0.000425916	-1.39994	1
ENSG00000215012	C22orf29	0.0157404	0.00979607	-0.689446	1
ENSG00000188511	C22orf34	0.00824498	0.00809241	-0.0780108	1
ENSG00000242259	C22orf39	0.173145	0.185274	0.0952269	1
ENSG00000184208	C22orf46	0.0127422	0.020444	0.629808	1
ENSG00000157617	C2CD2	0.0127422	0.0119257	-0.12692	1
ENSG00000172375	C2CD2L	0.0179891	0.0136293	-0.414438	1
[truncated: 15,596 more rows]
