# Supplementary material for: The Immune Atlas of Human Deciduas With Unexplained Recurrent Pregnancy Loss
Source: Front Immunol. 2021 Jun 7;12:689019. doi: 10.3389/fimmu.2021.689019 (PMC8218877; doi:10.3389/fimmu.2021.689019)
Supplement: Supplementary file 9 [file Table_4.xlsx]

## Sheet: Selected genes
Table S4 List of Selected Highly Expressed Chemokines in Normal or URPL Decidual T cells, related to Figure 1G
Ensembl ID	Gene Symbol	Normal (Average Expression)	URPL (Average Expression)	Log2 Fold Change	P-Value
ENSG00000188389	PDCD1	0.151463	0.136081	-0.154336	1
ENSG00000145649	GZMA	2.44126	2.37296	-0.0409029	1
ENSG00000008517	IL32	6.82546	5.78892	-0.237574	1
ENSG00000271503	CCL5	7.63906	7.44978	-0.0361526	1
ENSG00000276070	CCL4	4.60522	3.64163	-0.338609	1

## Sheet: All genes
Table S4. List of All Highly Expressed Chemokines in Normal or URPL Decidual T Cells, Related to Figure 1G
Ensembl ID	Gene Symbol	Normal (Average Expression)	URPL (Average Expression)	Log2 Fold Change	P-Value
ENSG00000188389	PDCD1	0.151463	0.136081	-0.154336	1
ENSG00000145649	GZMA	2.44126	2.37296	-0.0409029	1
ENSG00000008517	IL32	6.82546	5.78892	-0.237574	1
ENSG00000271503	CCL5	7.63906	7.44978	-0.0361526	1
ENSG00000276070	CCL4	4.60522	3.64163	-0.338609	1
ENSG00000173110	HSPA6	1.9315	0.164818	-3.54737	8.79723e-20
ENSG00000149257	SERPINH1	0.241609	0.022821	-3.38045	4.79066e-17
ENSG00000106211	HSPB1	3.00593	0.666457	-2.17248	1.80497e-11
ENSG00000204388	HSPA1B	2.22024	0.474169	-2.22621	4.33345e-11
ENSG00000178381	ZFAND2A	0.66351	0.144533	-2.19545	4.07485e-10
ENSG00000151929	BAG3	0.246185	0.0511359	-2.25809	2.34092e-09
ENSG00000204389	HSPA1A	5.9208	1.69847	-1.80126	1.43141e-07
ENSG00000140403	DNAJA4	0.178004	0.049868	-1.8272	1.68095e-05
ENSG00000132002	DNAJB1	4.18332	1.50154	-1.47791	4.42945e-05
ENSG00000087884	AAMDC	0.0750453	0.0232436	-1.67365	0.000854906
ENSG00000080824	HSP90AA1	9.404	3.8597	-1.28465	0.00106159
ENSG00000120694	HSPH1	0.982453	0.395141	-1.3131	0.00110192
ENSG00000162616	DNAJB4	0.12355	0.0422611	-1.53862	0.00130891
ENSG00000115541	HSPE1	3.54681	1.47449	-1.26603	0.00130891
ENSG00000205277	MUC12	0.0242525	0.00464872	-2.28461	0.00130891
ENSG00000004478	FKBP4	0.310248	0.124247	-1.31738	0.00234712
ENSG00000144381	HSPD1	1.13483	0.486425	-1.22147	0.00334175
ENSG00000128218	VPREB3	0.0846548	0.024934	-1.74696	0.0151918
ENSG00000127920	GNG11	0.0114398	0.00126783	-2.81513	0.0234756
ENSG00000135094	SDS	0.0233373	0.00507133	-2.11469	0.0287812
ENSG00000218510	LINC00339	0.0164734	0.00338088	-2.15422	0.0331264
ENSG00000116161	CACYBP	1.00762	0.489383	-1.04128	0.0382573
ENSG00000179051	RCC2	0.0599447	0.022821	-1.37772	0.0395916
ENSG00000269404	SPIB	0.0302012	0.00845221	-1.78846	0.039914
ENSG00000171574	ZNF584	0.0338619	0.0105653	-1.64307	0.0402963
ENSG00000211890	IGHA2	0.0361499	0.00253566	-3.62926	0.0405011
ENSG00000115523	GNLY	5.88465	2.6654	-1.14244	0.0542036
ENSG00000160570	DEDD2	0.407716	0.20243	-1.0087	0.0724399
ENSG00000117318	ID3	0.17297	0.0777603	-1.14936	0.0730567
ENSG00000059728	MXD1	0.0942642	0.0418384	-1.16432	0.0939292
ENSG00000081189	MEF2C	0.0521656	0.0190175	-1.43662	0.0943685
ENSG00000236213	AC006369.2	0.0366075	0.0139461	-1.36707	0.0981261
ENSG00000274877	RP11-65I12.1	0.00960946	0.00126783	-2.57412	0.0981261
ENSG00000168542	COL3A1	0.014643	0.00338088	-1.98916	0.0981261
ENSG00000184371	CSF1	0.138193	0.0638142	-1.10993	0.100297
ENSG00000153064	BANK1	0.0315739	0.0105653	-1.54353	0.108709
ENSG00000102804	TSC22D1	0.0640631	0.0223984	-1.49935	0.113285
ENSG00000213145	CRIP1	1.59426	0.84015	-0.923803	0.113285
ENSG00000272398	CD24	0.0356923	0.0109879	-1.66358	0.127551
ENSG00000106366	SERPINE1	0.0118974	0.00211305	-2.28461	0.127551
ENSG00000112110	MRPL18	0.297436	0.152562	-0.961355	0.135711
ENSG00000143878	RHOB	0.204544	0.0988909	-1.04553	0.141445
ENSG00000119866	BCL11A	0.0105246	0.00169044	-2.37772	0.155718
ENSG00000172081	MOB3A	0.12172	0.0591655	-1.03583	0.155718
ENSG00000180573	HIST1H2AC	0.120347	0.0583203	-1.04014	0.15756
ENSG00000211697	TRGV5	0.0425562	0.0164818	-1.34735	0.15756
ENSG00000105516	DBP	0.0297436	0.0105653	-1.45864	0.15756
ENSG00000149609	C20orf144	0.00594871	0.000422611	-2.92204	0.244293
ENSG00000244687	UBE2V1	0.0324891	0.0131009	-1.28461	0.244293
ENSG00000145365	TIFA	0.0896883	0.0435289	-1.0363	0.252297
ENSG00000185885	IFITM1	1.00945	0.565453	-0.835618	0.297367
ENSG00000187498	COL4A1	0.00732149	0.000845221	-2.61719	0.300722
ENSG00000096384	HSP90AB1	2.58586	1.46139	-0.823094	0.312416
ENSG00000156738	MS4A1	0.118974	0.0562072	-1.0765	0.312416
ENSG00000241490	RP11-553L6.2	0.0219645	0.00760699	-1.48147	0.329865
ENSG00000147443	DOK2	0.608142	0.340201	-0.837262	0.329865
ENSG00000132185	FCRLA	0.0242525	0.00887482	-1.41014	0.345795
ENSG00000132003	ZSWIM4	0.0251676	0.00972004	-1.33708	0.346295
ENSG00000164400	CSF2	0.0329467	0.00887482	-1.84508	0.347508
ENSG00000130598	TNNI2	0.0100671	0.00211305	-2.05329	0.347508
ENSG00000123080	CDKN2C	0.0883155	0.0443741	-0.98668	0.388468
ENSG00000261505	LA16c-358B7.3	0.00777909	0.00126783	-2.28461	0.392121
ENSG00000168404	MLKL	0.0398106	0.0177496	-1.14785	0.402976
ENSG00000184378	ACTRT3	0.00823668	0.000845221	-2.77765	0.404884
ENSG00000163545	NUAK2	0.0105246	0.00253566	-1.89229	0.416154
ENSG00000043591	ADRB1	0.0155582	0.00422611	-1.78454	0.419329
ENSG00000111537	IFNG	0.99252	0.533757	-0.894386	0.419329
ENSG00000183496	MEX3B	0.00869427	0.00169044	-2.11469	0.431848
ENSG00000131015	ULBP2	0.0617751	0.0308506	-0.992697	0.474897
ENSG00000198106	RP11-231C14.7	0.0109822	0.00295827	-1.75854	0.474897
ENSG00000123358	NR4A1	0.412749	0.234549	-0.814328	0.482501
ENSG00000267458	CTC-425F1.4	0.0251676	0.0105653	-1.2216	0.507677
ENSG00000086061	DNAJA1	1.83129	1.07301	-0.77094	0.510878
ENSG00000156030	ELMSAN1	0.190816	0.106498	-0.839053	0.527213
ENSG00000105722	ERF	0.0498777	0.0240888	-1.03807	0.542607
ENSG00000161929	SCIMP	0.0151006	0.00507133	-1.50171	0.568401
ENSG00000145911	N4BP3	0.0187613	0.00718438	-1.33708	0.572296
ENSG00000164430	MB21D1	0.0640631	0.0329636	-0.950458	0.572296
ENSG00000273329	RP11-448A19.1	0.00777909	0.00126783	-2.28461	0.572296
ENSG00000188636	LDOC1L	0.0137278	0.00380349	-1.74696	0.572296
ENSG00000152804	HHEX	0.0196765	0.00760699	-1.32619	0.616811
ENSG00000279765	RP11-437B10.1	0.0233373	0.00887482	-1.3557	0.620636
ENSG00000116191	RALGPS2	0.0173885	0.00633916	-1.40009	0.621363
ENSG00000174123	TLR10	0.00915187	0.00211305	-1.92204	0.621363
ENSG00000137413	TAF8	0.0334043	0.0156366	-1.07621	0.621363
ENSG00000255198	SNHG9	0.250304	0.144955	-0.786454	0.621363
ENSG00000196628	TCF4	0.0260828	0.0109879	-1.21778	0.62291
ENSG00000204822	MRPL53	0.0631479	0.0333862	-0.9117	0.633537
ENSG00000185614	FAM212A	0.00594871	0.000845221	-2.33708	0.633537
ENSG00000144824	PHLDB2	0.0155582	0.00549394	-1.43662	0.633537
ENSG00000211689	TRGC1	0.298351	0.172002	-0.793201	0.633537
ENSG00000185291	IL3RA	0.00594871	0.000845221	-2.33708	0.633537
ENSG00000204390	HSPA1L	0.0118974	0.00295827	-1.86957	0.635645
ENSG00000126368	NR1D1	0.0178461	0.00591655	-1.52972	0.647481
ENSG00000110987	BCL7A	0.00640631	0.000845221	-2.43662	0.648039
ENSG00000240972	MIF	1.17144	0.708718	-0.724652	0.65372
ENSG00000109846	CRYAB	0.105246	0.0557846	-0.911154	0.665972
ENSG00000116273	PHF13	0.0128126	0.00422611	-1.51324	0.672741
ENSG00000255823	MTRNR2L8	0.056284	0.0278923	-1.00279	0.686276
ENSG00000158373	HIST1H2BD	0.0370651	0.017327	-1.07992	0.731239
ENSG00000159648	TEPP	0.00777909	0.00169044	-1.96268	0.731239
ENSG00000105738	SIPA1L3	0.0160158	0.00549394	-1.47726	0.731239
ENSG00000092529	CAPN3	0.00732149	0.00126783	-2.20215	0.73834
ENSG00000277602	AC005363.11	0.00823668	0.00126783	-2.36261	0.73834
ENSG00000146232	NFKBIE	0.0837396	0.0469098	-0.830894	0.758324
ENSG00000107338	SHB	0.00320315	0	-3.11469	0.758324
ENSG00000130222	GADD45G	0.249388	0.145378	-0.776992	0.758324
ENSG00000211796	TRAV16	0.00594871	0.000845221	-2.33708	0.758324
ENSG00000275709	RP11-96O20.5	0.00320315	0	-3.11469	0.758324
ENSG00000176749	CDK5R1	0.0068639	0.00126783	-2.11469	0.758324
ENSG00000128322	IGLL1	0.00320315	0	-3.11469	0.758324
ENSG00000273702	RP11-758H9.2	0.0617751	0.0316958	-0.954222	0.833639
ENSG00000163534	FCRL1	0.0114398	0.00380349	-1.4932	0.851459
ENSG00000255949	AP003419.16	0.00549112	0.000845221	-2.23016	0.851459
ENSG00000125735	TNFSF14	0.167937	0.0980456	-0.774063	0.851459
ENSG00000050438	SLC4A8	0.00457593	0.000422611	-2.57412	0.85524
ENSG00000243772	KIR2DL3	0.0608599	0.0312732	-0.951958	0.8597
ENSG00000106526	ACTR3C	0.0155582	0.00549394	-1.43662	0.865824
ENSG00000110944	IL23A	0.0558264	0.0300053	-0.887277	0.865824
ENSG00000272426	RP11-108M9.6	0.012355	0.00422611	-1.46261	0.871484
ENSG00000180667	YOD1	0.0105246	0.00295827	-1.69965	0.871484
ENSG00000273437	RP11-434H6.7	0.00640631	0.00126783	-2.02158	0.871484
ENSG00000283063	TRBV6-2	0.00320315	0	-3.11469	0.871484
ENSG00000036448	MYOM2	0.0306588	0.0114105	-1.3948	0.871484
ENSG00000225484	NUTM2B-AS1	0.104331	0.0608559	-0.773982	0.871484
ENSG00000257764	RP11-1143G9.4	0.0320315	0.0147914	-1.09451	0.871484
ENSG00000261360	CTD-2165H16.4	0.00549112	0.000422611	-2.81513	0.884151
ENSG00000181885	CLDN7	0.00732149	0.00169044	-1.88022	0.893512
ENSG00000196700	ZNF512B	0.00732149	0.00169044	-1.88022	0.893512
ENSG00000152583	SPARCL1	0.016931	0.00633916	-1.36261	0.907683
ENSG00000167604	NFKBID	0.147803	0.0874804	-0.754097	0.907683
ENSG00000261064	RP11-1000B6.3	0.0215069	0.00887482	-1.24022	0.93247
ENSG00000129521	EGLN3	0.00823668	0.00211305	-1.77765	0.933873
ENSG00000258472	RP11-192H23.4	0.00549112	0.000422611	-2.81513	0.945077
ENSG00000162783	IER5	0.358296	0.222293	-0.687738	0.979966
ENSG00000105939	ZC3HAV1	0.39353	0.245114	-0.682162	0.979966
ENSG00000102970	CCL17	0.0233373	0.0101427	-1.17127	0.979966
ENSG00000266402	SNHG25	0.269523	0.166509	-0.693549	0.98348
ENSG00000160145	KALRN	0.00411834	0.000422611	-2.43662	0.991954
ENSG00000239945	RP11-34P13.8	0.000457593	0	-1.11469	1
ENSG00000228463	AP006222.2	0.0283708	0.0211305	-0.419542	1
ENSG00000237094	RP4-669L17.10	0.00137278	0.000845221	-0.529725	1
ENSG00000237491	RP11-206L10.9	0.00549112	0.00338088	-0.645202	1
ENSG00000230368	FAM41C	0.012355	0.00845221	-0.529725	1
ENSG00000188976	NOC2L	0.08557	0.0714212	-0.259885	1
ENSG00000187961	KLHL17	0.00549112	0.00422611	-0.355695	1
ENSG00000187583	PLEKHN1	0.0068639	0.00591655	-0.207797	1
ENSG00000187642	PERM1	0.000457593	0	-1.11469	1
ENSG00000272512	RP11-54O7.17	0.000915187	0.000422611	-0.69965	1
ENSG00000188290	HES4	0.0558264	0.0414158	-0.427845	1
ENSG00000188157	AGRN	0.00457593	0.00211305	-0.989156	1
ENSG00000131591	C1orf159	0.0068639	0.00633916	-0.114687	1
ENSG00000230415	RP5-902P8.10	0.000457593	0	-1.11469	1
ENSG00000131584	ACAP3	0.0251676	0.0164818	-0.600114	1
ENSG00000169972	PUSL1	0.0274556	0.0257792	-0.0912282	1
ENSG00000224051	CPTP	0.0196765	0.0185949	-0.0822657	1
ENSG00000169962	TAS1R3	0.00228797	0	-2.69965	1
ENSG00000107404	DVL1	0.00594871	0.00422611	-0.46261	1
ENSG00000162576	MXRA8	0.0068639	0.00507133	-0.414247	1
ENSG00000272455	RP4-758J18.13	0.00366075	0.00126783	-1.28461	1
ENSG00000179403	VWA1	0.000457593	0.000422611	-0.114687	1
ENSG00000215915	ATAD3C	0.00640631	0.00549394	-0.214223	1
ENSG00000197785	ATAD3A	0.0228797	0.0211305	-0.114687	1
ENSG00000272106	RP11-345P4.9	0.00732149	0.00591655	-0.295259	1
ENSG00000197530	MIB2	0.110738	0.0718438	-0.621647	1
ENSG00000248333	CDK11B	0.068639	0.0604333	-0.183167	1
ENSG00000272004	RP11-345P4.10	0.000915187	0	-1.69965	1
ENSG00000189339	SLC35E2B	0.0315739	0.0300053	-0.0740451	1
ENSG00000215790	SLC35E2	0.00457593	0.00169044	-1.25219	1
ENSG00000008130	NADK	0.0242525	0.0240888	-0.0115936	1
ENSG00000078369	GNB1	0.119889	0.111569	-0.103758	1
ENSG00000231050	RP1-140A9.1	0.000457593	0	-1.11469	1
ENSG00000178821	TMEM52	0.00228797	0.00169044	-0.377722	1
ENSG00000142609	CFAP74	0.000915187	0	-1.69965	1
ENSG00000187730	GABRD	0.000457593	0	-1.11469	1
ENSG00000067606	PRKCZ	0.0334043	0.0232436	-0.516786	1
ENSG00000271806	RP5-892K4.1	0.00549112	0.00211305	-1.23016	1
ENSG00000182873	RP11-181G12.2	0.000457593	0	-1.11469	1
ENSG00000162585	FAAP20	0.177089	0.167776	-0.0779754	1
ENSG00000157933	SKI	0.0755029	0.0655046	-0.204324	1
ENSG00000116151	MORN1	0.00183037	0.000845221	-0.851653	1
ENSG00000157916	RER1	0.198596	0.178764	-0.151638	1
ENSG00000157911	PEX10	0.0109822	0.00887482	-0.299112	1
ENSG00000157881	PANK4	0.014643	0.0126783	-0.204885	1
ENSG00000272449	RP3-395M20.12	0.0430138	0.0405706	-0.0846299	1
ENSG00000238164	RP3-395M20.8	0.0288284	0.017327	-0.72237	1
ENSG00000228037	RP3-395M20.9	0.00549112	0.00338088	-0.645202	1
ENSG00000157870	FAM213B	0.0118974	0.0105653	-0.169135	1
ENSG00000177133	LINC00982	0.000457593	0	-1.11469	1
ENSG00000142611	PRDM16	0.000457593	0	-1.11469	1
ENSG00000130762	ARHGEF16	0.000457593	0	-1.11469	1
ENSG00000162591	MEGF6	0.00457593	0.00169044	-1.25219	1
ENSG00000238260	RP11-46F15.2	0.000457593	0.000422611	-0.114687	1
ENSG00000078900	TP73	0.00137278	0.00126783	-0.114687	1
ENSG00000227372	TP73-AS1	0.00640631	0.00507133	-0.321138	1
ENSG00000198912	C1orf174	0.0366075	0.0359219	-0.0282724	1
ENSG00000196581	AJAP1	0.000915187	0.000422611	-0.69965	1
ENSG00000131697	NPHP4	0.00228797	0	-2.69965	1
ENSG00000116251	RPL22	3.46627	3.32975	-0.0579278	1
ENSG00000116237	ICMT	0.0306588	0.0295827	-0.0524029	1
ENSG00000097021	ACOT7	0.0343195	0.0266245	-0.362615	1
ENSG00000069812	HES2	0.000457593	0	-1.11469	1
ENSG00000187017	ESPN	0.00183037	0.00126783	-0.436615	1
ENSG00000171680	PLEKHG5	0.00320315	0.00295827	-0.114687	1
ENSG00000162413	KLHL21	0.0251676	0.0185949	-0.430189	1
ENSG00000041988	THAP3	0.0164734	0.0139461	-0.236678	1
ENSG00000049246	PER3	0.00594871	0.00338088	-0.752117	1
ENSG00000236266	RP3-467L1.4	0.000915187	0	-1.69965	1
ENSG00000049247	UTS2	0.122177	0.117486	-0.056655	1
ENSG00000116285	ERRFI1	0.0311164	0.0300053	-0.0532866	1
ENSG00000142599	RERE	0.0384378	0.030428	-0.334254	1
ENSG00000232912	RP5-1115A15.1	0.00183037	0.000845221	-0.851653	1
ENSG00000142583	SLC2A5	0.00457593	0.00211305	-0.989156	1
ENSG00000180758	GPR157	0.00366075	0.00295827	-0.284612	1
ENSG00000234546	RP3-510D11.2	0.000915187	0.000845221	-0.114687	1
ENSG00000171621	SPSB1	0.0274556	0.0240888	-0.187443	1
ENSG00000171612	SLC25A33	0.083282	0.062969	-0.401568	1
ENSG00000188807	TMEM201	0.00320315	0.00295827	-0.114687	1
ENSG00000179840	PIK3CD-AS1	0.00183037	0.000422611	-1.43662	1
ENSG00000231789	PIK3CD-AS2	0.00320315	0.000845221	-1.52972	1
ENSG00000171603	CLSTN1	0.0658935	0.0532489	-0.305912	1
ENSG00000162441	LZIC	0.0558264	0.0464872	-0.262786	1
ENSG00000173614	NMNAT1	0.00411834	0.00380349	-0.114687	1
ENSG00000162444	RBP7	0.000915187	0.000845221	-0.114687	1
ENSG00000130939	UBE4B	0.0297436	0.0291601	-0.0297982	1
ENSG00000054523	KIF1B	0.0183037	0.0126783	-0.518043	1
ENSG00000130940	CASZ1	0.0109822	0.0101427	-0.114687	1
ENSG00000271895	RP4-635E18.8	0.000915187	0	-1.69965	1
ENSG00000116649	SRM	0.118059	0.116218	-0.022971	1
ENSG00000198793	MTOR	0.00823668	0.00760699	-0.114687	1
ENSG00000120942	UBIAD1	0.0210493	0.0190175	-0.145714	1
ENSG00000204624	PTCHD2	0.000915187	0.000422611	-0.69965	1
ENSG00000116661	FBXO2	0.0260828	0.0223984	-0.217781	1
ENSG00000132879	FBXO44	0.0443866	0.0435289	-0.0289573	1
ENSG00000116663	FBXO6	0.0567416	0.0562072	-0.0143822	1
ENSG00000116670	MAD2L2	0.0997554	0.0832543	-0.260118	1
ENSG00000162490	DRAXIN	0.00640631	0.00380349	-0.69965	1
ENSG00000177674	AGTRAP	0.143227	0.140307	-0.0299295	1
ENSG00000177000	MTHFR	0.012355	0.0109879	-0.167155	1
ENSG00000011021	CLCN6	0.00503353	0.00464872	-0.114687	1
ENSG00000242349	NPPA-AS1	0.000457593	0	-1.11469	1
ENSG00000116688	MFN2	0.0155582	0.0147914	-0.0740451	1
ENSG00000162496	DHRS3	0.14643	0.126783	-0.207497	1
ENSG00000272482	RP11-474O21.5	0.000457593	0	-1.11469	1
ENSG00000162493	PDPN	0.00228797	0.00126783	-0.69965	1
ENSG00000189337	KAZN	0.000457593	0.000422611	-0.114687	1
ENSG00000175147	TMEM51-AS1	0.000457593	0	-1.11469	1
ENSG00000171729	TMEM51	0.00228797	0.00211305	-0.114687	1
ENSG00000142621	FHAD1	0.000457593	0.000422611	-0.114687	1
ENSG00000142634	EFHD2	0.156497	0.141575	-0.144434	1
ENSG00000162438	CTRC	0.00137278	0	-2.11469	1
ENSG00000132906	CASP9	0.0155582	0.0101427	-0.600114	1
ENSG00000116138	DNAJC16	0.0109822	0.00972004	-0.173581	1
ENSG00000271742	RP4-680D5.9	0.000457593	0	-1.11469	1
ENSG00000116786	PLEKHM2	0.0137278	0.0131009	-0.0688834	1
ENSG00000162461	SLC25A34	0.000915187	0.000845221	-0.114687	1
ENSG00000179743	FLJ37453	0.0132702	0.00676177	-0.934115	1
ENSG00000065526	SPEN	0.0407258	0.0338088	-0.26669	1
ENSG00000116809	ZBTB17	0.0260828	0.0236662	-0.139778	1
ENSG00000186510	CLCNKA	0.000457593	0.000422611	-0.114687	1
ENSG00000185519	FAM131C	0.00137278	0	-2.11469	1
ENSG00000142632	ARHGEF19	0.00960946	0.00845221	-0.181801	1
ENSG00000187144	SPATA21	0.000457593	0.000422611	-0.114687	1
ENSG00000157191	NECAP2	0.157412	0.149182	-0.0775341	1
ENSG00000238142	RP11-108M9.4	0.0370651	0.0232436	-0.664884	1
ENSG00000117115	PADI2	0.00366075	0.00295827	-0.284612	1
ENSG00000282843	RP11-380J14.4	0.000457593	0	-1.11469	1
ENSG00000159339	PADI4	0.00366075	0.00169044	-0.962684	1
ENSG00000169991	IFFO2	0.0311164	0.0257792	-0.269015	1
ENSG00000127481	UBR4	0.0361499	0.0342315	-0.0790632	1
ENSG00000230424	RP1-43E13.2	0.00457593	0.00169044	-1.25219	1
ENSG00000040487	PQLC2	0.00777909	0.00676177	-0.197149	1
ENSG00000158747	NBL1	0.102959	0.0862125	-0.255386	1
ENSG00000162542	TMCO4	0.0160158	0.0135235	-0.240218	1
ENSG00000169914	OTUD3	0.0109822	0.00591655	-0.851653	1
ENSG00000188257	PLA2G2A	0.00137278	0.000845221	-0.529725	1
ENSG00000117215	PLA2G2D	0.00137278	0.000845221	-0.529725	1
ENSG00000227066	RP3-340N1.2	0.000457593	0.000422611	-0.114687	1
ENSG00000226664	RP4-745E8.2	0.000915187	0	-1.69965	1
ENSG00000090432	MUL1	0.0196765	0.0190175	-0.0505568	1
ENSG00000117242	PINK1-AS	0.000915187	0.000422611	-0.69965	1
ENSG00000233069	RP5-930J4.2	0.000457593	0	-1.11469	1
ENSG00000075151	EIF4G3	0.0256252	0.0219757	-0.219657	1
ENSG00000117298	ECE1	0.0228797	0.0215531	-0.0866728	1
ENSG00000231105	RP5-1071N3.1	0.000457593	0	-1.11469	1
ENSG00000142794	NBPF3	0.00228797	0.000845221	-1.11469	1
ENSG00000162551	ALPL	0.00137278	0.000845221	-0.529725	1
ENSG00000090686	USP48	0.0695542	0.057475	-0.274043	1
ENSG00000142798	HSPG2	0.00137278	0.00126783	-0.114687	1
ENSG00000228397	RP1-224A6.3	0.000457593	0	-1.11469	1
ENSG00000070831	CDC42	1.03279	1.02187	-0.0153218	1
ENSG00000162552	WNT4	0.00183037	0.00126783	-0.436615	1
ENSG00000133216	EPHB2	0.00228797	0	-2.69965	1
ENSG00000004487	KDM1A	0.0109822	0.0101427	-0.114687	1
ENSG00000169641	LUZP1	0.115771	0.0819864	-0.496042	1
ENSG00000125944	HNRNPR	0.213239	0.196091	-0.120879	1
ENSG00000204219	TCEA3	0.00549112	0.00380349	-0.493199	1
ENSG00000235052	RP1-150O5.3	0.000457593	0	-1.11469	1
ENSG00000197880	MDS2	0.00320315	0.00295827	-0.114687	1
ENSG00000142676	RPL11	10.7754	10.2094	-0.0777922	1
ENSG00000188822	CNR2	0.00274556	0.000845221	-1.33708	1
ENSG00000020633	RUNX3	0.427392	0.351189	-0.28307	1
ENSG00000233755	RP4-799D16.1	0.000457593	0.000422611	-0.114687	1
ENSG00000117616	RSRP1	0.451187	0.425991	-0.0828829	1
ENSG00000272432	RP3-465N24.6	0.00320315	0.00126783	-1.11469	1
ENSG00000187010	RHD	0.00183037	0.000845221	-0.851653	1
ENSG00000183726	TMEM50A	0.544994	0.540941	-0.0108009	1
ENSG00000225643	RP11-70P17.1	0.00411834	0.000845221	-1.85165	1
ENSG00000233478	RP1-187B23.1	0.0105246	0.00549394	-0.892295	1
ENSG00000162430	SEPN1	0.00960946	0.00464872	-0.989156	1
ENSG00000228172	RP1-317E23.3	0.00137278	0.000845221	-0.529725	1
ENSG00000117640	MTFR1L	0.0187613	0.0185949	-0.0151515	1
ENSG00000236528	RP1-125I3.2	0.000457593	0	-1.11469	1
ENSG00000182749	PAQR7	0.00366075	0.00253566	-0.477257	1
ENSG00000117632	STMN1	0.237491	0.185526	-0.355695	1
ENSG00000158006	PAFAH2	0.0137278	0.0126783	-0.114687	1
ENSG00000197245	FAM110D	0.000457593	0	-1.11469	1
ENSG00000142684	ZNF593	0.0636055	0.0600107	-0.0840988	1
ENSG00000130695	CEP85	0.00411834	0.00338088	-0.26669	1
ENSG00000142669	SH3BGRL3	4.54802	4.08073	-0.156358	1
ENSG00000158062	UBXN11	0.0420986	0.0333862	-0.331918	1
ENSG00000169442	CD52	5.04497	4.67619	-0.109463	1
ENSG00000176092	AIM1L	0.00732149	0.00676177	-0.114687	1
ENSG00000176083	ZNF683	0.357838	0.276387	-0.372205	1
ENSG00000198830	HMGN2	0.80811	0.737878	-0.13111	1
ENSG00000117676	RPS6KA1	0.058572	0.0549394	-0.0924914	1
ENSG00000204160	ZDHHC18	0.0279132	0.0278923	-0.00279425	1
ENSG00000175793	SFN	0.000457593	0.000422611	-0.114687	1
ENSG00000142751	GPN2	0.029286	0.0215531	-0.436615	1
ENSG00000198746	GPATCH3	0.0183037	0.017327	-0.0799217	1
ENSG00000090273	NUDC	0.339992	0.237085	-0.51942	1
ENSG00000175707	KDF1	0.000457593	0.000422611	-0.114687	1
ENSG00000158246	FAM46B	0.000457593	0	-1.11469	1
ENSG00000090020	SLC9A1	0.0178461	0.0143688	-0.307332	1
ENSG00000186501	TMEM222	0.0475897	0.0447967	-0.0874657	1
ENSG00000142765	SYTL1	0.16931	0.165663	-0.031577	1
ENSG00000142733	MAP3K6	0.0109822	0.00972004	-0.173581	1
ENSG00000158195	WASF2	0.167937	0.166931	-0.00889247	1
ENSG00000237429	RP1-159A19.4	0.00228797	0.00126783	-0.69965	1
ENSG00000126705	AHDC1	0.0109822	0.00845221	-0.366226	1
ENSG00000000938	FGR	0.0462169	0.0439515	-0.072867	1
ENSG00000233975	RP11-288L9.1	0.000915187	0.000422611	-0.69965	1
ENSG00000158161	EYA3	0.0256252	0.0223984	-0.19269	1
ENSG00000130770	ATPIF1	0.64841	0.606446	-0.0964889	1
ENSG00000130766	SESN2	0.0507929	0.0502907	-0.0151515	1
ENSG00000180198	RCC1	0.0224221	0.0185949	-0.26669	1
ENSG00000120656	TAF12	0.116229	0.0925517	-0.327681	1
ENSG00000188060	RAB42	0.000915187	0.000845221	-0.114687	1
ENSG00000229388	RP11-442N24__B.1	0.000915187	0.000845221	-0.114687	1
ENSG00000162419	GMEB1	0.0256252	0.0198627	-0.362615	1
ENSG00000253304	TMEM200B	0.000457593	0	-1.11469	1
ENSG00000116350	SRSF4	0.140939	0.139461	-0.0154628	1
ENSG00000116353	MECR	0.0164734	0.00845221	-0.931823	1
ENSG00000186056	MATN1-AS1	0.00503353	0.00464872	-0.114687	1
ENSG00000162512	SDC3	0.00366075	0.00253566	-0.477257	1
ENSG00000134644	PUM1	0.0494201	0.0456419	-0.114687	1
ENSG00000084628	NKAIN1	0.000457593	0	-1.11469	1
ENSG00000121766	ZCCHC17	0.0645207	0.0633916	-0.0260295	1
ENSG00000121769	FABP3	0.00228797	0.00211305	-0.114687	1
ENSG00000084636	COL16A1	0.000457593	0.000422611	-0.114687	1
ENSG00000184007	PTP4A2	0.286453	0.258638	-0.147265	1
ENSG00000203325	RP11-277A4.4	0.00777909	0.00422611	-0.825181	1
ENSG00000121775	TMEM39B	0.0178461	0.0126783	-0.482419	1
ENSG00000160050	CCDC28B	0.0343195	0.0219757	-0.634694	1
ENSG00000224066	RP4-622L5.7	0.000457593	0	-1.11469	1
ENSG00000160051	IQCC	0.000915187	0.000845221	-0.114687	1
ENSG00000160055	TMEM234	0.0219645	0.0164818	-0.407469	1
ENSG00000183615	FAM167B	0.00457593	0.00253566	-0.766764	1
ENSG00000175130	MARCKSL1	0.178461	0.155943	-0.19433	1
ENSG00000225828	FAM229A	0.00228797	0.00169044	-0.377722	1
ENSG00000160058	BSDC1	0.0690966	0.0608559	-0.182706	1
ENSG00000160062	ZBTB8A	0.00228797	0.00126783	-0.69965	1
ENSG00000162521	RBBP4	0.128126	0.121289	-0.0791884	1
ENSG00000162520	SYNC	0.0178461	0.0139461	-0.349152	1
ENSG00000162522	KIAA1522	0.000457593	0	-1.11469	1
ENSG00000134684	YARS	0.0755029	0.0701533	-0.106022	1
ENSG00000121900	TMEM54	0.000915187	0.000845221	-0.114687	1
ENSG00000116514	RNF19B	0.0251676	0.0223984	-0.167155	1
ENSG00000004455	AK2	0.10845	0.10692	-0.0208202	1
ENSG00000142920	AZIN2	0.0068639	0.00338088	-0.944762	1
ENSG00000116525	TRIM62	0.00777909	0.00633916	-0.284612	1
ENSG00000160094	ZNF362	0.0155582	0.0109879	-0.489083	1
ENSG00000134686	PHC2	0.0151006	0.0143688	-0.072867	1
ENSG00000121903	ZSCAN20	0.000915187	0	-1.69965	1
ENSG00000187513	GJA4	0.00137278	0.000845221	-0.529725	1
ENSG00000116544	DLGAP3	0.00503353	0.000422611	-2.69965	1
ENSG00000163867	ZMYM6	0.0141854	0.0126783	-0.160491	1
ENSG00000116560	SFPQ	0.338162	0.321184	-0.0743159	1
ENSG00000239636	RP4-728D4.2	0.0205917	0.0135235	-0.593855	1
ENSG00000116819	TFAP2E	0.000915187	0.000845221	-0.114687	1
ENSG00000134698	AGO4	0.00960946	0.00845221	-0.181801	1
ENSG00000271914	RP4-789D17.5	0.000457593	0.000422611	-0.114687	1
ENSG00000126070	AGO3	0.0443866	0.0414158	-0.10004	1
ENSG00000171812	COL8A2	0.000457593	0.000422611	-0.114687	1
ENSG00000054116	TRAPPC3	0.140939	0.130164	-0.114687	1
ENSG00000116871	MAP7D1	0.131787	0.0840995	-0.645757	1
ENSG00000214193	SH3D21	0.00640631	0.00211305	-1.43662	1
ENSG00000142694	EVA1B	0.0160158	0.0135235	-0.240218	1
ENSG00000116883	RP11-268J15.5	0.000915187	0	-1.69965	1
ENSG00000196182	STK40	0.0297436	0.0287375	-0.0505568	1
ENSG00000181817	LSM10	0.122635	0.122134	-0.0062404	1
ENSG00000119535	CSF3R	0.00732149	0.00676177	-0.114687	1
ENSG00000233621	LINC01137	0.00823668	0.00549394	-0.55526	1
ENSG00000163874	ZC3H12A	0.265862	0.188062	-0.498663	1
ENSG00000163875	MEAF6	0.258083	0.254834	-0.0183894	1
ENSG00000163877	SNIP1	0.0215069	0.0160592	-0.414247	1
ENSG00000116922	C1orf109	0.0173885	0.00887482	-0.940658	1
ENSG00000134690	CDCA8	0.00503353	0.00338088	-0.529725	1
ENSG00000185090	MANEAL	0.00183037	0	-2.43662	1
ENSG00000197982	C1orf122	0.0787061	0.0756473	-0.0574623	1
ENSG00000188786	MTF1	0.0151006	0.00972004	-0.617187	1
ENSG00000204084	INPP5B	0.0187613	0.0118331	-0.649024	1
ENSG00000183386	FHL3	0.0279132	0.0164818	-0.746955	1
ENSG00000185668	POU3F1	0.00732149	0.00211305	-1.61719	1
ENSG00000174574	AKIRIN1	0.248016	0.236239	-0.0702125	1
ENSG00000127603	MACF1	0.129499	0.125515	-0.0452657	1
ENSG00000090621	PABPC4	0.157412	0.142842	-0.139998	1
ENSG00000084072	PPIE	0.0841972	0.0824091	-0.0313587	1
ENSG00000198754	OXCT2	0.00457593	0.00295827	-0.574119	1
ENSG00000116990	MYCL	0.000457593	0	-1.11469	1
ENSG00000168389	MFSD2A	0.0105246	0.00422611	-1.24022	1
ENSG00000117000	RLF	0.0288284	0.0236662	-0.281797	1
ENSG00000188800	TMCO2	0.000915187	0.000422611	-0.69965	1
ENSG00000259943	RP1-39G22.7	0.0068639	0.00422611	-0.655256	1
ENSG00000084070	SMAP2	0.135905	0.122557	-0.14898	1
ENSG00000187801	ZFP69B	0.000915187	0.000422611	-0.69965	1
ENSG00000187815	ZFP69	0.00320315	0.00169044	-0.792759	1
ENSG00000117016	RIMS3	0.00137278	0.00126783	-0.114687	1
ENSG00000272145	NFYC-AS1	0.00320315	0.00211305	-0.529725	1
ENSG00000179862	CITED4	0.0205917	0.0143688	-0.508966	1
ENSG00000229528	RP5-1066H13.4	0.000915187	0	-1.69965	1
ENSG00000010803	SCMH1	0.0118974	0.0114105	-0.0622197	1
ENSG00000204060	FOXO6	0.000457593	0	-1.11469	1
ENSG00000127129	EDN2	0.000457593	0	-1.11469	1
ENSG00000127124	HIVEP3	0.0306588	0.024934	-0.295259	1
ENSG00000177181	RIMKLA	0.000915187	0	-1.69965	1
ENSG00000171960	PPIH	0.0823668	0.0777603	-0.0831516	1
ENSG00000164007	CLDN19	0.000457593	0	-1.11469	1
ENSG00000177868	SVBP	0.0672662	0.0659272	-0.0295197	1
ENSG00000164011	ZNF691	0.00274556	0.00169044	-0.600114	1
ENSG00000117394	SLC2A1	0.0471321	0.0316958	-0.567199	1
ENSG00000227533	SLC2A1-AS1	0.00274556	0.00169044	-0.600114	1
ENSG00000117399	CDC20	0.00457593	0.00253566	-0.766764	1
ENSG00000198198	SZT2	0.014643	0.0080296	-0.837153	1
ENSG00000229348	HYI-AS1	0.000457593	0	-1.11469	1
ENSG00000066135	KDM4A	0.00823668	0.0080296	-0.0406865	1
ENSG00000236200	KDM4A-AS1	0.000915187	0	-1.69965	1
ENSG00000126091	ST3GAL3	0.0068639	0.00676177	-0.0272243	1
ENSG00000237950	RP11-7O11.3	0.000457593	0	-1.11469	1
ENSG00000132768	DPH2	0.0219645	0.0169044	-0.371845	1
ENSG00000117411	B4GALT2	0.000915187	0.000845221	-0.114687	1
ENSG00000159214	CCDC24	0.00137278	0.000845221	-0.529725	1
ENSG00000230615	RP5-1198O20.4	0.000457593	0	-1.11469	1
ENSG00000178028	DMAP1	0.0366075	0.0363445	-0.0115936	1
ENSG00000187147	RNF220	0.0320315	0.030428	-0.0746097	1
ENSG00000198520	C1orf228	0.0320315	0.0164818	-0.942506	1
ENSG00000142945	KIF2C	0.00183037	0.00169044	-0.114687	1
ENSG00000225721	RP11-269F19.2	0.000457593	0	-1.11469	1
ENSG00000142937	RPS8	8.03992	7.45485	-0.108951	1
ENSG00000173846	PLK3	0.305672	0.243846	-0.325624	1
ENSG00000188396	TCTEX1D4	0.000457593	0.000422611	-0.114687	1
ENSG00000117425	PTCH2	0.0283708	0.0164818	-0.770039	1
ENSG00000126088	UROD	0.0434714	0.0388802	-0.160491	1
ENSG00000162415	ZSWIM5	0.000915187	0	-1.69965	1
ENSG00000281912	LINC01144	0.000457593	0.000422611	-0.114687	1
ENSG00000132781	MUTYH	0.0228797	0.0177496	-0.360848	1
ENSG00000280670	CCDC163P	0.00228797	0.00211305	-0.114687	1
ENSG00000117450	PRDX1	0.510674	0.50502	-0.0160989	1
ENSG00000159588	CCDC17	0.000457593	0	-1.11469	1
ENSG00000159596	TMEM69	0.0228797	0.0185949	-0.295259	1
ENSG00000086015	MAST2	0.00549112	0.00380349	-0.493199	1
ENSG00000227857	RP4-533D7.5	0.000457593	0	-1.11469	1
ENSG00000117472	TSPAN1	0.00183037	0.000422611	-1.43662	1
ENSG00000085999	RAD54L	0.000915187	0.000422611	-0.69965	1
ENSG00000117481	NSUN4	0.0105246	0.00972004	-0.114687	1
ENSG00000117480	FAAH	0.000915187	0.000422611	-0.69965	1
ENSG00000197587	DMBX1	0.000457593	0	-1.11469	1
ENSG00000142973	CYP4B1	0.000457593	0	-1.11469	1
ENSG00000162366	PDZK1IP1	0.00228797	0.00211305	-0.114687	1
ENSG00000162367	TAL1	0.000457593	0.000422611	-0.114687	1
ENSG00000123473	STIL	0.00274556	0.00126783	-0.922042	1
ENSG00000162368	CMPK1	0.388954	0.381617	-0.0275235	1
ENSG00000237424	FOXD2-AS1	0.00366075	0.00338088	-0.114687	1
ENSG00000162373	BEND5	0.00274556	0.000845221	-1.33708	1
ENSG00000185104	FAF1	0.056284	0.0469098	-0.261529	1
ENSG00000123091	RNF11	0.141396	0.119176	-0.246153	1
ENSG00000085831	TTC39A	0.000915187	0.000422611	-0.69965	1
ENSG00000227070	RP11-191G24.1	0.00137278	0.00126783	-0.114687	1
ENSG00000078618	NRDC	0.0800788	0.0794508	-0.0118763	1
ENSG00000117862	TXNDC12	0.156497	0.153408	-0.0289573	1
ENSG00000134717	BTF3L4	0.136363	0.136081	-0.00329845	1
ENSG00000157077	ZFYVE9	0.000915187	0.000422611	-0.69965	1
ENSG00000085840	ORC1	0.00228797	0.00126783	-0.69965	1
ENSG00000134744	ZCCHC11	0.104789	0.0815638	-0.360264	1
ENSG00000182183	FAM159A	0.0576568	0.0519811	-0.149176	1
ENSG00000162377	COA7	0.0100671	0.00676177	-0.550786	1
ENSG00000203995	ZYG11A	0.000457593	0	-1.11469	1
ENSG00000121310	ECHDC2	0.0626903	0.057475	-0.12518	1
ENSG00000259818	RP5-1024G6.7	0.00274556	0.00211305	-0.33708	1
ENSG00000162385	MAGOH	0.33267	0.324142	-0.0375193	1
ENSG00000225675	RP4-784A16.5	0.00137278	0.000422611	-1.11469	1
ENSG00000230138	RP11-117D22.2	0.00274556	0.000845221	-1.33708	1
ENSG00000116212	LRRC42	0.0100671	0.00887482	-0.178817	1
ENSG00000116205	TCEANC2	0.0068639	0.00464872	-0.529725	1
ENSG00000116221	MRPL37	0.0636055	0.0536715	-0.24397	1
ENSG00000162390	ACOT11	0.000915187	0.000422611	-0.69965	1
ENSG00000184313	MROH7	0.000457593	0	-1.11469	1
ENSG00000243725	TTC4	0.00366075	0.00338088	-0.114687	1
ENSG00000187889	C1orf168	0.000457593	0	-1.11469	1
ENSG00000162600	OMA1	0.0324891	0.0321184	-0.0178256	1
ENSG00000177606	JUN	3.41731	2.99504	-0.190224	1
ENSG00000234807	LINC01135	0.000915187	0.000845221	-0.114687	1
ENSG00000237352	LINC01358	0.00366075	0.00253566	-0.477257	1
ENSG00000172456	FGGY	0.0105246	0.00464872	-1.11469	1
ENSG00000134709	HOOK1	0.00457593	0.00338088	-0.404194	1
ENSG00000134716	CYP2J2	0.000457593	0	-1.11469	1
ENSG00000226476	RP11-776H12.1	0.000457593	0	-1.11469	1
ENSG00000162599	NFIA	0.00777909	0.00507133	-0.584172	1
ENSG00000237928	NFIA-AS2	0.000457593	0	-1.11469	1
ENSG00000271200	RP11-430G17.3	0.00228797	0.000422611	-1.69965	1
ENSG00000162607	USP1	0.0777909	0.0671951	-0.210612	1
ENSG00000125703	ATG4C	0.0155582	0.0126783	-0.289774	1
ENSG00000203605	RP11-335E6.2	0.000457593	0.000422611	-0.114687	1
ENSG00000079739	PGM1	0.0343195	0.0329636	-0.0588339	1
ENSG00000162437	RAVER2	0.00137278	0.000845221	-0.529725	1
ENSG00000162434	JAK1	0.290114	0.281459	-0.043757	1
ENSG00000116678	LEPR	0.00274556	0.000422611	-1.92204	1
ENSG00000118473	SGIP1	0.000457593	0	-1.11469	1
ENSG00000198160	MIER1	0.141854	0.128896	-0.13807	1
ENSG00000116704	SLC35D1	0.0219645	0.0194401	-0.174808	1
ENSG00000081985	IL12RB2	0.0128126	0.0109879	-0.217781	1
ENSG00000142864	SERBP1	0.517081	0.476282	-0.118519	1
ENSG00000172380	GNG12	0.000915187	0.000845221	-0.114687	1
ENSG00000162595	DIRAS3	0.00594871	0.00549394	-0.114687	1
ENSG00000116729	WLS	0.00274556	0.00126783	-0.922042	1
ENSG00000116754	SRSF11	0.3194	0.312309	-0.0324543	1
ENSG00000228988	RP4-677H15.4	0.000457593	0.000422611	-0.114687	1
ENSG00000197568	HHLA3	0.0132702	0.0105653	-0.321138	1
ENSG00000235079	ZRANB2-AS1	0.000457593	0	-1.11469	1
ENSG00000116783	TNNI3K	0.000457593	0	-1.11469	1
ENSG00000178965	ERICH3	0.000457593	0.000422611	-0.114687	1
ENSG00000117054	ACADM	0.0622327	0.0528263	-0.235439	1
ENSG00000137955	RABGGTB	0.12355	0.107343	-0.202483	1
ENSG00000142892	PIGK	0.0402682	0.0338088	-0.250571	1
ENSG00000036549	ZZZ3	0.0219645	0.0185949	-0.237544	1
ENSG00000180488	FAM73A	0.0224221	0.0177496	-0.332279	1
ENSG00000162613	FUBP1	0.11028	0.102272	-0.108738	1
ENSG00000273338	RP11-386I14.4	0.175716	0.140729	-0.319697	1
ENSG00000162618	ADGRL4	0.000457593	0.000422611	-0.114687	1
ENSG00000234184	RP5-887A10.1	0.0201341	0.0105653	-0.906101	1
ENSG00000137941	TTLL7	0.00183037	0.00126783	-0.436615	1
ENSG00000271576	RP11-486G15.2	0.00366075	0.00169044	-0.962684	1
ENSG00000142875	PRKACB	0.105704	0.0925517	-0.191308	1
ENSG00000203943	SAMD13	0.000457593	0.000422611	-0.114687	1
ENSG00000137976	DNASE2B	0.000457593	0	-1.11469	1
ENSG00000117133	RPF1	0.116686	0.0984683	-0.244322	1
ENSG00000117155	SSX2IP	0.00732149	0.00507133	-0.50171	1
ENSG00000153898	MCOLN2	0.0210493	0.0207079	-0.0254198	1
ENSG00000162643	WDR63	0.00183037	0	-2.43662	1
ENSG00000162642	C1orf52	0.101586	0.0950874	-0.0954081	1
ENSG00000142867	BCL10	0.0507929	0.0473324	-0.101863	1
ENSG00000223653	RP11-131L23.1	0.00228797	0.00126783	-0.69965	1
ENSG00000153904	DDAH1	0.000915187	0	-1.69965	1
ENSG00000142871	CYR61	0.0201341	0.0118331	-0.748559	1
ENSG00000117174	ZNHIT6	0.0196765	0.0169044	-0.216567	1
ENSG00000171502	COL24A1	0.000457593	0	-1.11469	1
ENSG00000153936	HS2ST1	0.0183037	0.0122557	-0.565349	1
ENSG00000143013	LMO4	0.140939	0.120021	-0.231332	1
ENSG00000065243	PKN2	0.0425562	0.030428	-0.479451	1
ENSG00000117226	GBP3	0.0398106	0.0393028	-0.0195299	1
ENSG00000197147	LRRC8B	0.00915187	0.00887482	-0.0475729	1
ENSG00000272931	RP5-943J3.2	0.000915187	0.000422611	-0.69965	1
ENSG00000171492	LRRC8D	0.0155582	0.0122557	-0.33708	1
ENSG00000162664	ZNF326	0.0471321	0.040148	-0.230164	1
ENSG00000225446	RP4-665J23.2	0.000457593	0	-1.11469	1
ENSG00000097046	CDC7	0.00915187	0.00422611	-1.04757	1
ENSG00000069702	TGFBR3	0.0228797	0.0219757	-0.059192	1
ENSG00000189195	BTBD8	0.00137278	0.00126783	-0.114687	1
ENSG00000069712	KIAA1107	0.000915187	0.000845221	-0.114687	1
ENSG00000067208	EVI5	0.00320315	0.00295827	-0.114687	1
ENSG00000143033	MTF2	0.102043	0.0760699	-0.422196	1
ENSG00000122483	CCDC18	0.02471	0.0122557	-0.989156	1
ENSG00000117505	DR1	0.186698	0.176229	-0.083285	1
ENSG00000137942	FNBP1L	0.00228797	0.00211305	-0.114687	1
ENSG00000224093	RP5-1033H22.2	0.000915187	0.000422611	-0.69965	1
ENSG00000023909	GCLM	0.0567416	0.0566298	-0.00365582	1
ENSG00000117519	CNN3	0.00411834	0.00380349	-0.114687	1
ENSG00000172339	ALG14	0.0132702	0.00845221	-0.62926	1
ENSG00000122481	RWDD3	0.00228797	0.00169044	-0.377722	1
ENSG00000117569	PTBP2	0.0187613	0.0126783	-0.552808	1
ENSG00000162627	SNX7	0.000915187	0.000422611	-0.69965	1
ENSG00000162688	AGL	0.0205917	0.0164818	-0.316321	1
ENSG00000228084	RP5-884G6.2	0.000457593	0	-1.11469	1
ENSG00000117620	SLC35A3	0.0356923	0.032541	-0.133066	1
ENSG00000156875	MFSD14A	0.124008	0.109034	-0.185342	1
ENSG00000137992	DBT	0.0118974	0.00887482	-0.410143	1
ENSG00000224616	RTCA-AS1	0.000457593	0.000422611	-0.114687	1
ENSG00000137996	RTCA	0.107077	0.104807	-0.0312021	1
ENSG00000162692	VCAM1	0.016931	0.0105653	-0.662175	1
ENSG00000162694	EXTL2	0.0100671	0.00464872	-1.05329	1
ENSG00000273204	RP4-549L20.3	0.00777909	0.00507133	-0.584172	1
ENSG00000117543	DPH5	0.0324891	0.030428	-0.0947876	1
ENSG00000233184	RP11-421L21.3	0.00549112	0.00507133	-0.114687	1
ENSG00000225938	RP4-575N6.4	0.00137278	0.000845221	-0.529725	1
ENSG00000237480	RP5-947P14.1	0.000457593	0	-1.11469	1
ENSG00000134215	VAV3	0.0366075	0.0316958	-0.20661	1
ENSG00000230489	VAV3-AS1	0.000457593	0	-1.11469	1
ENSG00000226822	RP11-356N1.2	0.000915187	0	-1.69965	1
ENSG00000162636	FAM102B	0.0196765	0.0164818	-0.252191	1
ENSG00000162639	HENMT1	0.0338619	0.0291601	-0.214223	1
ENSG00000134186	PRPF38B	0.412749	0.389647	-0.0830825	1
ENSG00000116266	STXBP3	0.0677238	0.0583203	-0.214915	1
ENSG00000121957	GPSM2	0.00823668	0.00549394	-0.55526	1
ENSG00000121940	CLCC1	0.0137278	0.0122557	-0.161993	1
ENSG00000197780	TAF13	0.0430138	0.0363445	-0.241599	1
ENSG00000273382	RP5-1065J22.8	0.00503353	0.00464872	-0.114687	1
ENSG00000215717	TMEM167B	0.0658935	0.0621237	-0.0851429	1
ENSG00000116299	KIAA1324	0.0105246	0.00676177	-0.612187	1
ENSG00000031698	SARS	0.147345	0.133968	-0.137195	1
ENSG00000134222	PSRC1	0.00228797	0.00126783	-0.69965	1
ENSG00000134243	SORT1	0.00320315	0.00211305	-0.529725	1
ENSG00000162650	ATXN7L2	0.00549112	0.00464872	-0.230164	1
ENSG00000116337	AMPD2	0.0274556	0.0236662	-0.212534	1
ENSG00000213366	GSTM2	0.00457593	0.00338088	-0.404194	1
ENSG00000134201	GSTM5	0.000457593	0	-1.11469	1
ENSG00000134202	GSTM3	0.0347771	0.0270471	-0.359106	1
ENSG00000258634	RP4-773N10.4	0.00183037	0.000422611	-1.43662	1
ENSG00000116396	KCNC4	0.00457593	0.00253566	-0.766764	1
ENSG00000227963	RP5-1074L1.1	0.00228797	0.00126783	-0.69965	1
ENSG00000162775	RBM15	0.0324891	0.0211305	-0.612187	1
ENSG00000273373	RP5-1074L1.4	0.000457593	0	-1.11469	1
ENSG00000259834	RP11-284N8.3	0.0256252	0.0194401	-0.392988	1
ENSG00000177272	KCNA3	0.0388954	0.0257792	-0.586756	1
ENSG00000232811	RP11-96K19.2	0.000915187	0.000845221	-0.114687	1
ENSG00000121931	LRIF1	0.0366075	0.022821	-0.673177	1
ENSG00000273010	RP11-96K19.5	0.00183037	0.000845221	-0.851653	1
ENSG00000156171	DRAM2	0.132702	0.0912839	-0.538011	1
ENSG00000273221	RP5-1180E21.5	0.00457593	0.00338088	-0.404194	1
ENSG00000162777	DENND2D	0.105704	0.101849	-0.0538049	1
ENSG00000064886	CHI3L2	0.0260828	0.0190175	-0.449106	1
ENSG00000085465	OVGP1	0.000457593	0.000422611	-0.114687	1
ENSG00000116455	WDR77	0.0279132	0.0257792	-0.114687	1
ENSG00000121933	TMIGD3	0.00228797	0.000845221	-1.11469	1
ENSG00000282608	ADORA3	0.00457593	0.00338088	-0.404194	1
ENSG00000116473	RAP1A	0.426019	0.390492	-0.125564	1
ENSG00000171385	KCND3	0.000457593	0	-1.11469	1
ENSG00000116489	CAPZA1	0.387124	0.385421	-0.00643424	1
ENSG00000225075	RP11-426L16.3	0.00183037	0.000845221	-0.851653	1
ENSG00000155366	RHOC	0.461712	0.380349	-0.279443	1
ENSG00000155367	PPM1J	0.00274556	0.00169044	-0.600114	1
ENSG00000155380	SLC16A1	0.0617751	0.0376123	-0.710297	1
ENSG00000226419	SLC16A1-AS1	0.0109822	0.0101427	-0.114687	1
ENSG00000238198	RP11-31F15.2	0.000915187	0.000845221	-0.114687	1
ENSG00000198799	LRIG2	0.00732149	0.00507133	-0.50171	1
ENSG00000081026	MAGI3	0.00228797	0.00211305	-0.114687	1
ENSG00000116793	PHTF1	0.0549112	0.0422611	-0.375339	1
ENSG00000231128	RP5-1073O3.2	0.000457593	0	-1.11469	1
ENSG00000134242	PTPN22	0.262659	0.248918	-0.0775341	1
ENSG00000226167	AP4B1-AS1	0.00183037	0.00169044	-0.114687	1
ENSG00000118655	DCLRE1B	0.00640631	0.00211305	-1.43662	1
ENSG00000163349	HIPK1	0.0997554	0.0815638	-0.289561	1
ENSG00000116774	OLFML3	0.0164734	0.0135235	-0.279746	1
ENSG00000197323	TRIM33	0.0498777	0.049868	-0.00122908	1
ENSG00000116752	BCAS2	0.448442	0.424301	-0.0798167	1
ENSG00000163393	SLC22A15	0.000457593	0.000422611	-0.114687	1
ENSG00000163399	ATP1A1	0.270895	0.269626	-0.0069033	1
ENSG00000236137	RP11-27K13.3	0.000457593	0	-1.11469	1
ENSG00000198162	MAN1A2	0.0453017	0.0452193	-0.00365582	1
ENSG00000196505	GDAP2	0.0237949	0.0202853	-0.227898	1
ENSG00000065183	WDR3	0.0068639	0.00338088	-0.944762	1
ENSG00000155761	SPAG17	0.000457593	0	-1.11469	1
ENSG00000231365	RP11-418J17.1	0.00777909	0.00760699	-0.0366846	1
ENSG00000134193	REG4	0.000457593	0	-1.11469	1
ENSG00000278882	AC253572.1	0.00640631	0.00295827	-1.02158	1
ENSG00000273136	NBPF26	0.00183037	0.000845221	-0.851653	1
ENSG00000281741	AC241377.2	0.000457593	0.000422611	-0.114687	1
ENSG00000226067	LINC00623	0.0636055	0.0566298	-0.167155	1
ENSG00000198019	FCGR1B	0.00549112	0.00253566	-1.00777	1
ENSG00000233029	RP11-439A17.9	0.000915187	0.000422611	-0.69965	1
ENSG00000188610	FAM72B	0.00137278	0	-2.11469	1
ENSG00000227082	CH17-437K3.1	0.000457593	0	-1.11469	1
ENSG00000232721	RP11-403I13.5	0.00228797	0.000422611	-1.69965	1
ENSG00000263590	RP11-403I13.7	0.000915187	0	-1.69965	1
ENSG00000196369	SRGAP2B	0.0178461	0.0164818	-0.114687	1
ENSG00000281571	AC241585.2	0.0100671	0.00422611	-1.17882	1
ENSG00000276216	CH17-373J23.1	0.0970098	0.0828317	-0.227345	1
ENSG00000236140	RP11-89F3.2	0.016931	0.0101427	-0.718758	1
ENSG00000162825	NBPF20	0.00274556	0.00211305	-0.33708	1
ENSG00000117262	GPR89A	0.0347771	0.0283149	-0.294011	1
ENSG00000117281	CD160	0.0507929	0.0338088	-0.582192	1
ENSG00000265491	RNF115	0.101586	0.100159	-0.0207693	1
ENSG00000131788	PIAS3	0.0118974	0.0101427	-0.225718	1
ENSG00000198483	ANKRD35	0.0219645	0.0143688	-0.600114	1
ENSG00000143127	ITGA10	0.00137278	0.00126783	-0.114687	1
ENSG00000265241	RBM8A	0.667629	0.657159	-0.0228134	1
ENSG00000234222	RP11-315I20.1	0.00503353	0.00380349	-0.377722	1
ENSG00000271601	LIX1L	0.0668086	0.0595881	-0.164612	1
ENSG00000272031	ANKRD34A	0.00183037	0.00126783	-0.436615	1
ENSG00000265972	TXNIP	0.463542	0.291179	-0.670077	1
ENSG00000264343	NOTCH2NL	0.00640631	0.00591655	-0.114687	1
ENSG00000276509	CH17-353B19.1	0.000457593	0	-1.11469	1
ENSG00000268043	NBPF12	0.012355	0.0080296	-0.600114	1
ENSG00000237188	RP11-337C18.8	0.00183037	0.00126783	-0.436615	1
ENSG00000162836	ACP6	0.0224221	0.0147914	-0.588618	1
ENSG00000188092	GPR89B	0.0228797	0.0156366	-0.539185	1
ENSG00000274372	RP11-94I2.4	0.000915187	0	-1.69965	1
ENSG00000274020	LINC01138	0.0141854	0.0109879	-0.3598	1
ENSG00000236334	PPIAL4G	0.00137278	0.000422611	-1.11469	1
ENSG00000270629	NBPF14	0.0256252	0.0207079	-0.303721	1
ENSG00000178104	PDE4DIP	0.0521656	0.0431063	-0.273677	1
ENSG00000269713	NBPF9	0.00366075	0.00169044	-0.962684	1
ENSG00000274265	CH17-189H20.1	0.155582	0.131009	-0.247544	1
ENSG00000271383	NBPF19	0.0343195	0.0232436	-0.55526	1
ENSG00000277147	LINC00869	0.156039	0.128896	-0.275152	1
ENSG00000272058	FAM231D	0.0196765	0.0147914	-0.404194	1
ENSG00000203814	HIST2H2BF	0.00503353	0.00422611	-0.240218	1
ENSG00000270882	HIST2H4A	0.00137278	0.000422611	-1.11469	1
ENSG00000203812	HIST2H2AA3	0.00228797	0.00169044	-0.377722	1
ENSG00000184678	HIST2H2BE	0.0567416	0.0464872	-0.286056	1
ENSG00000272196	HIST2H2AA4	0.00228797	0.00169044	-0.377722	1
ENSG00000264207	RP11-196G18.23	0.00228797	0.00126783	-0.69965	1
ENSG00000184260	HIST2H2AC	0.0434714	0.0338088	-0.3598	1
ENSG00000184270	HIST2H2AB	0.00228797	0.00169044	-0.377722	1
ENSG00000178096	BOLA1	0.0100671	0.00676177	-0.550786	1
ENSG00000159164	SV2A	0.00503353	0.00126783	-1.69965	1
ENSG00000143368	SF3B4	0.103416	0.101427	-0.0283463	1
ENSG00000264522	OTUD7B	0.0114398	0.00972004	-0.230164	1
ENSG00000136631	VPS45	0.0187613	0.0164818	-0.185076	1
ENSG00000023902	PLEKHO1	0.0992978	0.0714212	-0.473481	1
ENSG00000143401	ANP32E	0.193562	0.172425	-0.166651	1
ENSG00000118298	CA14	0.000457593	0	-1.11469	1
ENSG00000117362	APH1A	0.187613	0.177074	-0.0834362	1
ENSG00000159208	CIART	0.00228797	0.000845221	-1.11469	1
ENSG00000266472	MRPS21	0.346398	0.317803	-0.124235	1
ENSG00000228126	FALEC	0.00320315	0.000422611	-2.11469	1
ENSG00000143382	ADAMTSL4	0.00640631	0.00633916	-0.0215777	1
ENSG00000143420	ENSA	0.444323	0.437825	-0.0212995	1
ENSG00000143457	GOLPH3L	0.0118974	0.0101427	-0.225718	1
ENSG00000143452	HORMAD1	0.000457593	0	-1.11469	1
ENSG00000143437	ARNT	0.0215069	0.017327	-0.307332	1
ENSG00000143379	SETDB1	0.00915187	0.00676177	-0.419542	1
ENSG00000143418	CERS2	0.0851124	0.0773377	-0.13802	1
ENSG00000259357	RP11-316M1.12	0.000457593	0	-1.11469	1
ENSG00000231073	RP11-316M1.3	0.000457593	0	-1.11469	1
ENSG00000143412	ANXA9	0.000915187	0.000845221	-0.114687	1
ENSG00000143409	FAM63A	0.00274556	0.00253566	-0.114687	1
ENSG00000143363	PRUNE	0.00869427	0.00718438	-0.26669	1
ENSG00000163141	BNIPL	0.00228797	0.000845221	-1.11469	1
ENSG00000143443	C1orf56	0.244355	0.202008	-0.2742	1
ENSG00000197622	CDC42SE1	0.373854	0.332172	-0.170424	1
ENSG00000213190	MLLT11	0.0128126	0.0080296	-0.65074	1
ENSG00000143434	SEMA6C	0.000457593	0.000422611	-0.114687	1
ENSG00000163154	TNFAIP8L2	0.00732149	0.00633916	-0.20215	1
ENSG00000163155	LYSMD1	0.000457593	0.000422611	-0.114687	1
ENSG00000143398	PIP5K1A	0.0210493	0.0190175	-0.145714	1
ENSG00000232671	RP11-126K1.2	0.00549112	0.00253566	-1.00777	1
ENSG00000143373	ZNF687	0.00640631	0.00464872	-0.436615	1
ENSG00000143393	PI4KB	0.043929	0.0371897	-0.238867	1
ENSG00000237976	RP11-126K1.6	0.0100671	0.00633916	-0.638249	1
ENSG00000143375	CGN	0.000457593	0	-1.11469	1
ENSG00000143367	TUFT1	0.00869427	0.00760699	-0.188688	1
ENSG00000143376	SNX27	0.0256252	0.0245114	-0.0649341	1
ENSG00000182134	TDRKH	0.00594871	0.00126783	-1.92204	1
ENSG00000203288	RP11-98D18.9	0.00411834	0.00295827	-0.436615	1
ENSG00000234614	AL450992.2	0.000457593	0	-1.11469	1
ENSG00000196407	THEM5	0.000457593	0	-1.11469	1
ENSG00000197747	S100A10	1.73062	1.70101	-0.0248707	1
ENSG00000229021	AL591893.1	0.00594871	0.00464872	-0.33708	1
ENSG00000163207	IVL	0.000457593	0	-1.11469	1
ENSG00000163221	S100A12	0.00183037	0.000845221	-0.851653	1
ENSG00000197956	S100A6	2.91487	2.90629	-0.00421785	1
ENSG00000188643	S100A16	0.00594871	0.00338088	-0.752117	1
ENSG00000189334	S100A14	0.000915187	0	-1.69965	1
ENSG00000189171	S100A13	0.012355	0.0105653	-0.221602	1
ENSG00000160678	S100A1	0.00320315	0.00211305	-0.529725	1
ENSG00000143554	SLC27A3	0.0283708	0.0202853	-0.477257	1
ENSG00000143614	GATAD2B	0.043929	0.0346541	-0.339561	1
ENSG00000198837	DENND4B	0.0237949	0.0185949	-0.350754	1
ENSG00000160741	CRTC2	0.039353	0.0240888	-0.69965	1
ENSG00000143570	SLC39A1	0.0571992	0.0486002	-0.233986	1
ENSG00000177954	RPS27	39.5571	33.7624	-0.22847	1
ENSG00000143549	TPM3	0.705151	0.695617	-0.0196493	1
ENSG00000143569	UBAP2L	0.0311164	0.0266245	-0.223212	1
ENSG00000143515	ATP8B2	0.0151006	0.0126783	-0.247954	1
ENSG00000160712	IL6R	0.012355	0.0118331	-0.0640611	1
ENSG00000160714	UBE2Q1	0.0283708	0.0245114	-0.209324	1
ENSG00000270361	RP11-307C12.13	0.00457593	0.00338088	-0.404194	1
ENSG00000163348	PYGO2	0.0297436	0.0283149	-0.0716184	1
ENSG00000160691	SHC1	0.0265404	0.0194401	-0.442741	1
ENSG00000160685	ZBTB7B	0.0224221	0.0143688	-0.62926	1
ENSG00000232093	RP11-307C12.11	0.000915187	0.000422611	-0.69965	1
ENSG00000243364	EFNA4	0.0164734	0.0118331	-0.46616	1
ENSG00000143590	EFNA3	0.00411834	0.00295827	-0.436615	1
ENSG00000169242	EFNA1	0.00274556	0.000422611	-1.92204	1
ENSG00000179085	DPM3	0.128584	0.11495	-0.161481	1
ENSG00000163462	TRIM46	0.000915187	0.000845221	-0.114687	1
ENSG00000185499	MUC1	0.00137278	0.000422611	-1.11469	1
ENSG00000231064	RP11-263K19.4	0.00274556	0.000845221	-1.33708	1
ENSG00000169231	THBS3	0.00228797	0.00211305	-0.114687	1
ENSG00000176444	CLK2	0.0109822	0.00591655	-0.851653	1
ENSG00000143630	HCN3	0.000457593	0.000422611	-0.114687	1
ENSG00000225855	RUSC1-AS1	0.000915187	0.000845221	-0.114687	1
ENSG00000160753	RUSC1	0.029286	0.0240888	-0.279074	1
ENSG00000116539	ASH1L	0.0759605	0.0756473	-0.00653833	1
ENSG00000235919	ASH1L-AS1	0.0118974	0.00929743	-0.346013	1
ENSG00000125459	MSTO1	0.00777909	0.00549394	-0.477257	1
ENSG00000132676	DAP3	0.137278	0.128051	-0.100379	1
ENSG00000116580	GON4L	0.0755029	0.065082	-0.213602	1
ENSG00000132718	SYT11	0.0237949	0.0236662	-0.00971757	1
ENSG00000143622	RIT1	0.066351	0.0625464	-0.0853432	1
ENSG00000132680	KIAA0907	0.0498777	0.0460645	-0.114687	1
ENSG00000116584	ARHGEF2	0.0567416	0.0384576	-0.556909	1
ENSG00000273002	RP11-336K24.12	0.00228797	0.00169044	-0.377722	1
ENSG00000116586	LAMTOR2	0.167479	0.167354	-0.00132819	1
ENSG00000132698	RAB25	0.000457593	0	-1.11469	1
ENSG00000160785	SLC25A44	0.0228797	0.0198627	-0.20215	1
ENSG00000260238	PMF1-BGLAP	0.00366075	0.00211305	-0.69965	1
ENSG00000198952	SMG5	0.0237949	0.0126783	-0.888411	1
ENSG00000198715	GLMP	0.0302012	0.0262019	-0.203496	1
ENSG00000163468	CCT3	0.229712	0.208347	-0.140734	1
ENSG00000163467	TSACC	0.000457593	0	-1.11469	1
ENSG00000125462	C1orf61	0.00960946	0.00676177	-0.486656	1
ENSG00000236947	RP11-98G7.1	0.00320315	0.00169044	-0.792759	1
ENSG00000116604	MEF2D	0.0466745	0.0359219	-0.374923	1
ENSG00000187862	TTC24	0.00228797	0.000845221	-1.11469	1
ENSG00000160818	GPATCH4	0.029286	0.0287375	-0.0285305	1
ENSG00000280316	AL365181.2	0.000457593	0.000422611	-0.114687	1
ENSG00000272068	RP11-284F21.9	0.000457593	0	-1.11469	1
ENSG00000132688	NES	0.000457593	0	-1.11469	1
ENSG00000237588	RP11-66D17.3	0.000915187	0	-1.69965	1
ENSG00000143320	CRABP2	0.00183037	0.00169044	-0.114687	1
ENSG00000143303	RRNAD1	0.0210493	0.0126783	-0.71508	1
ENSG00000143314	MRPL24	0.0626903	0.0578976	-0.114687	1
ENSG00000143321	HDGF	0.0681814	0.0583203	-0.224565	1
ENSG00000143294	PRCC	0.0590296	0.0515585	-0.19454	1
ENSG00000198400	NTRK1	0.00137278	0.00126783	-0.114687	1
ENSG00000187800	PEAR1	0.000457593	0	-1.11469	1
ENSG00000117036	ETV3	0.0764181	0.0595881	-0.357257	1
ENSG00000229961	RP11-71G12.1	0.000457593	0	-1.11469	1
ENSG00000160856	FCRL3	0.0132702	0.00929743	-0.498016	1
ENSG00000132704	FCRL2	0.00777909	0.00338088	-1.11469	1
ENSG00000158481	CD1C	0.00869427	0.00549394	-0.62926	1
ENSG00000158488	CD1E	0.000457593	0	-1.11469	1
ENSG00000163563	MNDA	0.0205917	0.0202853	-0.0235392	1
ENSG00000213088	ACKR1	0.00228797	0.00169044	-0.377722	1
ENSG00000158716	DUSP23	0.0974674	0.0959326	-0.0232641	1
ENSG00000181036	FCRL6	0.136363	0.0984683	-0.468324	1
ENSG00000158714	SLAMF8	0.0068639	0.00549394	-0.307332	1
ENSG00000188004	C1orf204	0.000915187	0.000422611	-0.69965	1
ENSG00000243284	VSIG8	0.00320315	0.00169044	-0.792759	1
ENSG00000272668	RP11-190A12.8	0.00137278	0.000845221	-0.529725	1
ENSG00000213085	CFAP45	0.00137278	0.000845221	-0.529725	1
ENSG00000158710	TAGLN2	1.36912	1.35109	-0.0191095	1
ENSG00000162723	SLAMF9	0.00183037	0.000845221	-0.851653	1
ENSG00000143315	PIGM	0.0068639	0.00380349	-0.792759	1
ENSG00000132681	ATP1A4	0.000915187	0	-1.69965	1
ENSG00000143318	CASQ1	0.000457593	0.000422611	-0.114687	1
ENSG00000227741	RP11-536C5.7	0.000915187	0.000845221	-0.114687	1
ENSG00000162734	PEA15	0.0485049	0.0380349	-0.348359	1
ENSG00000228606	RP11-574F21.2	0.000915187	0.000845221	-0.114687	1
ENSG00000162736	NCSTN	0.0411834	0.0409932	-0.00777193	1
ENSG00000171786	NHLH1	0.000457593	0.000422611	-0.114687	1
ENSG00000162739	SLAMF6	0.0388954	0.0321184	-0.274165	1
ENSG00000234425	RP11-528G1.2	0.000915187	0.000422611	-0.69965	1
ENSG00000228863	RP11-404F10.2	0.00411834	0.000845221	-1.85165	1
ENSG00000026751	SLAMF7	0.0718422	0.0697307	-0.0434284	1
ENSG00000122224	LY9	0.131787	0.109879	-0.261707	1
ENSG00000122223	CD244	0.0475897	0.0359219	-0.402668	1
ENSG00000158769	F11R	0.0164734	0.0143688	-0.194857	1
ENSG00000186517	ARHGAP30	0.151006	0.139884	-0.110335	1
ENSG00000162755	KLHDC9	0.000915187	0.000422611	-0.69965	1
ENSG00000143256	PFDN2	0.279132	0.272161	-0.0365604	1
ENSG00000158796	DEDD	0.0320315	0.024934	-0.357544	1
ENSG00000143258	USP21	0.00732149	0.00591655	-0.295259	1
ENSG00000158850	B4GALT3	0.0800788	0.0676177	-0.243202	1
ENSG00000158859	ADAMTS4	0.00137278	0.000845221	-0.529725	1
ENSG00000143257	NR1I3	0.000915187	0.000422611	-0.69965	1
ENSG00000158887	MPZ	0.00228797	0.00169044	-0.377722	1
ENSG00000188931	CFAP126	0.000457593	0	-1.11469	1
ENSG00000162747	FCGR3B	0.00183037	0.000422611	-1.43662	1
ENSG00000072694	FCGR2B	0.0242525	0.0207079	-0.225718	1
ENSG00000162746	FCRLB	0.00411834	0.000422611	-2.43662	1
ENSG00000081721	DUSP12	0.0375227	0.0312732	-0.260908	1
ENSG00000226889	RP11-474I16.8	0.00183037	0.000422611	-1.43662	1
ENSG00000198929	NOS1AP	0.000457593	0	-1.11469	1
ENSG00000198574	SH2D1B	0.0155582	0.0135235	-0.199576	1
ENSG00000152332	UHMK1	0.0668086	0.0612785	-0.124535	1
ENSG00000117143	UAP1	0.0837396	0.0777603	-0.106868	1
ENSG00000162733	DDR2	0.00137278	0.000422611	-1.11469	1
ENSG00000132196	HSD17B7	0.0498777	0.0443741	-0.168126	1
ENSG00000143248	RGS5	0.00411834	0.00338088	-0.26669	1
ENSG00000232995	RGS5	0.00183037	0.00126783	-0.436615	1
ENSG00000143228	NUF2	0.00457593	0.00338088	-0.404194	1
ENSG00000143171	RXRG	0.00228797	0	-2.69965	1
ENSG00000273365	RP11-466F5.10	0.000457593	0	-1.11469	1
ENSG00000143183	TMCO1	0.289199	0.273429	-0.0808988	1
ENSG00000143157	POGK	0.0164734	0.0147914	-0.154215	1
ENSG00000152382	TADA1	0.0068639	0.00295827	-1.11469	1
ENSG00000143195	ILDR2	0.00137278	0	-2.11469	1
ENSG00000143194	MAEL	0.000457593	0.000422611	-0.114687	1
ENSG00000143167	GPA33	0.00183037	0.00169044	-0.114687	1
ENSG00000198842	DUSP27	0.000457593	0	-1.11469	1
ENSG00000272205	RP11-277B15.3	0.000915187	0	-1.69965	1
ENSG00000143190	POU2F1	0.016931	0.015214	-0.153161	1
ENSG00000273160	RP11-104L21.3	0.014643	0.00676177	-1.07162	1
ENSG00000241666	RP3-455J7.4	0.00137278	0.000422611	-1.11469	1
ENSG00000198771	RCSD1	0.12172	0.09551	-0.348835	1
ENSG00000197965	MPZL1	0.0141854	0.0122557	-0.207797	1
ENSG00000143199	ADCY10	0.000457593	0	-1.11469	1
ENSG00000143158	MPC2	0.28325	0.231168	-0.292779	1
ENSG00000143164	DCAF6	0.0366075	0.0266245	-0.454537	1
ENSG00000143147	GPR161	0.00137278	0	-2.11469	1
ENSG00000143185	XCL2	1.6542	1.13682	-0.540939	1
ENSG00000143184	XCL1	0.972386	0.630958	-0.623649	1
ENSG00000143153	ATP1B1	0.0837396	0.0608559	-0.45834	1
ENSG00000117479	SLC19A2	0.00549112	0.00507133	-0.114687	1
ENSG00000213062	RP1-206D15.6	0.000457593	0	-1.11469	1
ENSG00000198734	F5	0.00274556	0.00211305	-0.33708	1
ENSG00000174175	SELP	0.000457593	0.000422611	-0.114687	1
ENSG00000007908	SELE	0.00320315	0.000845221	-1.52972	1
ENSG00000075945	KIFAP3	0.0224221	0.0207079	-0.114687	1
ENSG00000231407	RP11-576I22.2	0.000457593	0.000422611	-0.114687	1
ENSG00000116132	PRRX1	0.000457593	0	-1.11469	1
ENSG00000076258	FMO4	0.00228797	0.00169044	-0.377722	1
ENSG00000117523	PRRC2C	0.411376	0.360064	-0.192066	1
ENSG00000010165	METTL13	0.0128126	0.0118331	-0.114687	1
ENSG00000197959	DNM3	0.000457593	0	-1.11469	1
ENSG00000135845	PIGC	0.0489625	0.0443741	-0.141654	1
ENSG00000094975	SUCO	0.0366075	0.032541	-0.169135	1
ENSG00000117586	TNFSF4	0.00960946	0.00887482	-0.114687	1
ENSG00000203739	RP11-296O14.3	0.0100671	0.0080296	-0.316321	1
ENSG00000117592	PRDX6	0.438374	0.431063	-0.024307	1
ENSG00000183831	ANKRD45	0.000457593	0	-1.11469	1
ENSG00000135870	RC3H1	0.0507929	0.0452193	-0.167155	1
ENSG00000224977	RP11-160H22.3	0.000915187	0	-1.69965	1
ENSG00000227740	RP11-318C24.2	0.000457593	0.000422611	-0.114687	1
ENSG00000143207	RFWD2	0.0370651	0.0316958	-0.224312	1
ENSG00000224687	RASAL2-AS1	0.000457593	0.000422611	-0.114687	1
ENSG00000075391	RASAL2	0.00320315	0.000845221	-1.52972	1
ENSG00000213057	C1orf220	0.00137278	0	-2.11469	1
ENSG00000273384	RP5-1098D14.1	0.00137278	0	-2.11469	1
ENSG00000273062	RP11-428K3.1	0.000457593	0	-1.11469	1
ENSG00000116194	ANGPTL1	0.000915187	0	-1.69965	1
ENSG00000143340	FAM163A	0.000457593	0	-1.11469	1
ENSG00000169905	TOR1AIP2	0.109822	0.0887482	-0.306477	1
ENSG00000143337	TOR1AIP1	0.0713846	0.0671951	-0.0873798	1
ENSG00000135837	CEP350	0.0430138	0.0405706	-0.0846299	1
ENSG00000230124	ACBD6	0.0599447	0.0511359	-0.228344	1
ENSG00000143324	XPR1	0.0141854	0.0131009	-0.114687	1
ENSG00000232586	KIAA1614-AS1	0.00183037	0.000845221	-0.851653	1
ENSG00000135823	STX6	0.0329467	0.0245114	-0.421869	1
ENSG00000135821	GLUL	0.229254	0.176651	-0.375424	1
ENSG00000121446	RGSL1	0.000457593	0.000422611	-0.114687	1
ENSG00000135828	RNASEL	0.00594871	0.00464872	-0.33708	1
ENSG00000143333	RGS16	0.122177	0.0862125	-0.501296	1
ENSG00000135862	LAMC1	0.00274556	0.000845221	-1.33708	1
ENSG00000116698	SMG7	0.0233373	0.0135235	-0.770733	1
ENSG00000198756	COLGALT2	0.0109822	0.00929743	-0.234981	1
ENSG00000116406	EDEM3	0.0160158	0.0131009	-0.284612	1
ENSG00000121481	RNF2	0.0457593	0.0367671	-0.313467	1
ENSG00000121486	TRMT1L	0.0114398	0.0105653	-0.114687	1
ENSG00000116679	IVNS1ABP	0.322603	0.242156	-0.413305	1
ENSG00000273004	GS1-279B7.2	0.000457593	0	-1.11469	1
ENSG00000116690	PRG4	0.000457593	0	-1.11469	1
ENSG00000229739	RP11-295K2.3	0.000457593	0	-1.11469	1
ENSG00000116711	PLA2G4A	0.00183037	0.000422611	-1.43662	1
ENSG00000236030	LINC01036	0.000457593	0.000422611	-0.114687	1
ENSG00000231599	LINC01037	0.000915187	0	-1.69965	1
ENSG00000236069	RP5-1011O1.3	0.000457593	0	-1.11469	1
ENSG00000116741	RGS2	0.966895	0.683361	-0.500451	1
ENSG00000116750	UCHL5	0.0366075	0.0359219	-0.0282724	1
ENSG00000272579	RP11-101E13.5	0.00137278	0	-2.11469	1
ENSG00000023572	GLRX2	0.0324891	0.0262019	-0.307332	1
ENSG00000227421	RP11-476B1.1	0.000457593	0	-1.11469	1
ENSG00000177888	ZBTB41	0.00411834	0.00253566	-0.62926	1
ENSG00000213047	DENND1B	0.101128	0.0819864	-0.301773	1
ENSG00000203724	C1orf53	0.00228797	0.00169044	-0.377722	1
ENSG00000151414	NEK7	0.0759605	0.0612785	-0.308567	1
ENSG00000081237	PTPRC	1.19706	1.15288	-0.0542287	1
ENSG00000229989	MIR181A1HG	0.0137278	0.00633916	-1.06888	1
ENSG00000118193	KIF14	0.00137278	0.000422611	-1.11469	1
ENSG00000118200	CAMSAP2	0.00137278	0.00126783	-0.114687	1
ENSG00000116852	KIF21B	0.0315739	0.0232436	-0.436615	1
ENSG00000232237	ASCL5	0.000915187	0	-1.69965	1
ENSG00000159176	CSRP1	0.0819092	0.0655046	-0.321138	1
ENSG00000223396	RP11-134G8.5	0.00137278	0.000422611	-1.11469	1
ENSG00000231871	IPO9-AS1	0.000915187	0.000845221	-0.114687	1
ENSG00000198892	SHISA4	0.00503353	0.00380349	-0.377722	1
ENSG00000163431	LMOD1	0.000457593	0.000422611	-0.114687	1
ENSG00000134375	TIMM17A	0.112568	0.0988909	-0.186537	1
ENSG00000143862	ARL8A	0.0370651	0.0278923	-0.40615	1
ENSG00000143851	PTPN7	0.315282	0.290756	-0.11678	1
ENSG00000133067	LGR6	0.00503353	0.00169044	-1.37772	1
ENSG00000077152	UBE2T	0.0173885	0.0156366	-0.152162	1
ENSG00000117139	KDM5B	0.0205917	0.0181723	-0.178817	1
ENSG00000228288	PCAT6	0.00411834	0.00253566	-0.62926	1
ENSG00000117153	KLHL12	0.0224221	0.0190175	-0.234981	1
ENSG00000159348	CYB5R1	0.0526232	0.047755	-0.139778	1
ENSG00000133048	CHI3L1	0.000915187	0	-1.69965	1
ENSG00000231507	LINC01353	0.0105246	0.00676177	-0.612187	1
ENSG00000233791	LINC01136	0.000915187	0.000422611	-0.69965	1
ENSG00000159388	BTG2	0.573822	0.480931	-0.254607	1
ENSG00000122188	LAX1	0.0521656	0.0481776	-0.114687	1
ENSG00000058673	ZC3H11A	0.0599447	0.0469098	-0.351726	1
ENSG00000257315	ZBED6	0.0210493	0.0147914	-0.499351	1
ENSG00000182004	SNRPE	0.316655	0.305547	-0.0515528	1
ENSG00000143842	SOX13	0.00183037	0	-2.43662	1
ENSG00000143845	ETNK2	0.00183037	0.00126783	-0.436615	1
ENSG00000174567	GOLT1A	0.000457593	0.000422611	-0.114687	1
ENSG00000280924	LINC00628	0.000457593	0	-1.11469	1
ENSG00000158615	PPP1R15B	0.0915187	0.0807186	-0.180776	1
ENSG00000133056	PIK3C2B	0.0105246	0.00676177	-0.612187	1
ENSG00000240710	RP11-430C7.4	0.000915187	0.000422611	-0.69965	1
ENSG00000170382	LRRN2	0.000457593	0	-1.11469	1
ENSG00000240219	RP11-430C7.5	0.000915187	0.000422611	-0.69965	1
ENSG00000174529	TMEM81	0.00137278	0.00126783	-0.114687	1
ENSG00000133069	TMCC2	0.000457593	0.000422611	-0.114687	1
ENSG00000158711	ELK4	0.0434714	0.0376123	-0.207797	1
ENSG00000158715	SLC45A3	0.000915187	0	-1.69965	1
ENSG00000069275	NUCKS1	0.207747	0.180877	-0.199576	1
ENSG00000133065	SLC41A1	0.0173885	0.0118331	-0.542108	1
ENSG00000276600	RAB7B	0.00503353	0.00422611	-0.240218	1
ENSG00000263961	C1orf186	0.00549112	0.00295827	-0.815127	1
ENSG00000266028	SRGAP2	0.0251676	0.0147914	-0.752117	1
ENSG00000261000	RP11-534L20.5	0.000457593	0	-1.11469	1
ENSG00000143479	DYRK3	0.00777909	0.00464872	-0.69965	1
ENSG00000162889	MAPKAPK2	0.0718422	0.0671951	-0.0965398	1
ENSG00000136634	IL10	0.0370651	0.032541	-0.186837	1
ENSG00000162894	FCMR	0.124923	0.0836769	-0.576095	1
ENSG00000162896	PIGR	0.000915187	0.000845221	-0.114687	1
ENSG00000123843	C4BPB	0.000915187	0.000422611	-0.69965	1
ENSG00000274245	RP11-357P18.2	0.000457593	0	-1.11469	1
ENSG00000117322	CR2	0.00183037	0.000422611	-1.43662	1
ENSG00000203710	CR1	0.00274556	0.00126783	-0.922042	1
ENSG00000203709	C1orf132	0.0114398	0.00591655	-0.908236	1
ENSG00000174059	CD34	0.00183037	0.00169044	-0.114687	1
ENSG00000076356	PLXNA2	0.00228797	0.00126783	-0.69965	1
ENSG00000227591	RP1-28O10.1	0.00228797	0	-2.69965	1
ENSG00000123689	G0S2	0.257625	0.210037	-0.294237	1
ENSG00000117595	IRF6	0.000915187	0	-1.69965	1
ENSG00000054392	HHAT	0.00457593	0.00338088	-0.404194	1
ENSG00000117625	RCOR3	0.0352347	0.0198627	-0.815127	1
ENSG00000082512	TRAF5	0.0759605	0.0621237	-0.288938	1
ENSG00000153363	LINC00467	0.00777909	0.00549394	-0.477257	1
ENSG00000170385	SLC30A1	0.0407258	0.0223984	-0.851653	1
ENSG00000123684	LPGAT1	0.0361499	0.0346541	-0.0615758	1
ENSG00000143493	INTS7	0.0151006	0.0109879	-0.447262	1
ENSG00000226251	RP11-15I11.3	0.00183037	0	-2.43662	1
ENSG00000066027	PPP2R5A	0.0745877	0.0735342	-0.021028	1
ENSG00000234915	RP11-384C4.7	0.00274556	0.000845221	-1.33708	1
ENSG00000065600	TMEM206	0.0256252	0.017327	-0.55526	1
ENSG00000260805	RP11-61J19.5	0.00549112	0.00549394	-0.00777193	1
ENSG00000162772	ATF3	0.313451	0.193978	-0.691262	1
ENSG00000162771	FAM71A	0.00594871	0.00464872	-0.33708	1
ENSG00000123685	BATF3	0.0141854	0.00591655	-1.2078	1
ENSG00000117697	NSL1	0.0576568	0.0519811	-0.149176	1
ENSG00000185523	SPATA45	0.000457593	0	-1.11469	1
ENSG00000143494	VASH2	0.00137278	0	-2.11469	1
ENSG00000136643	RPS6KC1	0.0114398	0.0114105	-0.00777193	1
ENSG00000117707	PROX1	0.000915187	0	-1.69965	1
ENSG00000136636	KCTD3	0.000915187	0.000422611	-0.69965	1
ENSG00000162814	SPATA17	0.000457593	0	-1.11469	1
ENSG00000067533	RRP15	0.0571992	0.0524037	-0.126183	1
ENSG00000136628	EPRS	0.0558264	0.0545168	-0.0348338	1
ENSG00000118873	RAB3GAP2	0.0265404	0.0169044	-0.639778	1
ENSG00000162817	C1orf115	0.000457593	0.000422611	-0.114687	1
ENSG00000117791	2021-03-02	0.000457593	0.000422611	-0.114687	1
ENSG00000136630	HLX	0.00320315	0.00295827	-0.114687	1
ENSG00000143498	TAF1A	0.00777909	0.00338088	-1.11469	1
ENSG00000154305	MIA3	0.0503353	0.0443741	-0.181183	1
ENSG00000162819	BROX	0.0942642	0.0824091	-0.193464	1
ENSG00000197520	FAM177B	0.00411834	0.00380349	-0.114687	1
ENSG00000228106	RP11-452F19.3	0.0334043	0.0308506	-0.114687	1
ENSG00000154309	DISP1	0.00320315	0.000845221	-1.52972	1
ENSG00000143502	SUSD4	0.00137278	0.000422611	-1.11469	1
ENSG00000143514	TP53BP2	0.0297436	0.0207079	-0.515225	1
ENSG00000278467	RP11-504P24.9	0.000457593	0	-1.11469	1
ENSG00000143756	FBXO28	0.0379803	0.0295827	-0.357257	1
ENSG00000143748	NVL	0.0196765	0.0139461	-0.486656	1
ENSG00000162923	WDR26	0.0759605	0.0617011	-0.298719	1
ENSG00000143786	CNIH3	0.00640631	0.00422611	-0.562146	1
ENSG00000143815	LBR	0.114398	0.108611	-0.0750034	1
ENSG00000242861	RP11-285F7.2	0.00320315	0.00126783	-1.11469	1
ENSG00000272562	RP11-396C23.4	0.000457593	0	-1.11469	1
ENSG00000163041	H3F3A	2.41609	2.31337	-0.0626393	1
ENSG00000182827	ACBD3	0.0379803	0.0274697	-0.46261	1
ENSG00000183814	LIN9	0.00274556	0.00253566	-0.114687	1
ENSG00000143772	ITPKB	0.0581144	0.0405706	-0.514774	1
ENSG00000181450	ZNF678	0.00411834	0.00338088	-0.26669	1
ENSG00000081692	JMJD4	0.0100671	0.00887482	-0.178817	1
ENSG00000143816	WNT9A	0.000457593	0	-1.11469	1
ENSG00000154342	WNT3A	0.000457593	0.000422611	-0.114687	1
ENSG00000143793	C1orf35	0.0791637	0.0578976	-0.449106	1
ENSG00000162910	MRPL55	0.129957	0.120444	-0.109634	1
ENSG00000181873	IBA57	0.0155582	0.0139461	-0.156507	1
ENSG00000162913	C1orf145	0.000915187	0.000845221	-0.114687	1
ENSG00000154370	TRIM11	0.0398106	0.0308506	-0.364665	1
ENSG00000162931	TRIM17	0.000915187	0	-1.69965	1
ENSG00000181218	HIST3H2A	0.13499	0.101849	-0.405277	1
ENSG00000168159	RNF187	0.182122	0.175383	-0.0544923	1
ENSG00000116574	RHOU	0.00457593	0.00338088	-0.404194	1
ENSG00000168118	RAB4A	0.107534	0.0988909	-0.120813	1
ENSG00000154429	CCSAP	0.00960946	0.00760699	-0.326191	1
ENSG00000135776	ABCB10	0.0100671	0.00760699	-0.390322	1
ENSG00000135801	TAF5L	0.0132702	0.00845221	-0.62926	1
ENSG00000135763	URB2	0.00457593	0.00211305	-0.989156	1
ENSG00000228058	RP11-552D4.1	0.000915187	0	-1.69965	1
ENSG00000143641	GALNT2	0.0420986	0.0414158	-0.0244893	1
ENSG00000135744	AGT	0.00183037	0	-2.43662	1
ENSG00000119280	C1orf198	0.00594871	0.00464872	-0.33708	1
ENSG00000182118	FAM89A	0.00732149	0.00718438	-0.032225	1
ENSG00000116903	EXOC8	0.00594871	0.00591655	-0.0151515	1
ENSG00000162946	DISC1	0.00594871	0.00422611	-0.46261	1
ENSG00000116991	SIPA1L2	0.00320315	0.00295827	-0.114687	1
ENSG00000212916	MAP10	0.000457593	0	-1.11469	1
ENSG00000135749	PCNXL2	0.0210493	0.0160592	-0.383874	1
ENSG00000135750	KCNK1	0.00137278	0	-2.11469	1
ENSG00000183780	SLC35F3	0.000915187	0	-1.69965	1
ENSG00000231663	RP5-827C21.4	0.0302012	0.0207079	-0.53692	1
ENSG00000059588	TARBP1	0.016931	0.0160592	-0.0772124	1
ENSG00000227630	LINC01132	0.00137278	0	-2.11469	1
ENSG00000237520	RP11-443B7.2	0.000457593	0	-1.11469	1
ENSG00000273416	RP4-597N16.4	0.00137278	0	-2.11469	1
ENSG00000152904	GGPS1	0.0576568	0.049868	-0.208554	1
ENSG00000162885	B3GALNT2	0.0151006	0.0135235	-0.157756	1
ENSG00000168243	GNG4	0.00274556	0.00126783	-0.922042	1
ENSG00000116962	NID1	0.00457593	0.00338088	-0.404194	1
ENSG00000077585	GPR137B	0.070927	0.0608559	-0.22018	1
ENSG00000086619	ERO1B	0.0755029	0.0663499	-0.185946	1
ENSG00000223776	LGALS8-AS1	0.00137278	0.000845221	-0.529725	1
ENSG00000273058	RP11-385F5.5	0.000457593	0	-1.11469	1
ENSG00000119285	HEATR1	0.0164734	0.0156366	-0.076213	1
ENSG00000116984	MTR	0.0251676	0.0215531	-0.221602	1
ENSG00000270188	MTRNR2L11	0.000457593	0	-1.11469	1
ENSG00000215808	LINC01139	0.000457593	0.000422611	-0.114687	1
ENSG00000231877	RP11-177F15.1	0.000457593	0	-1.11469	1
ENSG00000133019	CHRM3	0.000457593	0	-1.11469	1
ENSG00000233355	CHRM3-AS2	0.0407258	0.0219757	-0.87862	1
ENSG00000091483	FH	0.026998	0.0223984	-0.26669	1
ENSG00000117009	KMO	0.00503353	0.00422611	-0.240218	1
ENSG00000174371	EXO1	0.000915187	0.000422611	-0.69965	1
ENSG00000180287	PLD5	0.000457593	0	-1.11469	1
ENSG00000179456	ZBTB18	0.00594871	0.00464872	-0.33708	1
ENSG00000179397	C1orf101	0.000457593	0.000422611	-0.114687	1
ENSG00000203667	COX20	0.19402	0.172425	-0.170049	1
ENSG00000188206	HNRNPU-AS1	0.0192189	0.00845221	-1.14863	1
ENSG00000153187	HNRNPU	0.39353	0.348654	-0.174559	1
ENSG00000272195	RP11-156E8.1	0.00503353	0.00464872	-0.114687	1
ENSG00000162849	KIF26B	0.000457593	0	-1.11469	1
ENSG00000162851	TFB2M	0.0233373	0.0181723	-0.355695	1
ENSG00000162852	CNST	0.0370651	0.0312732	-0.24342	1
ENSG00000143653	SCCPDH	0.0384378	0.0312732	-0.295259	1
ENSG00000153207	AHCTF1	0.0187613	0.0122557	-0.600114	1
ENSG00000277462	ZNF670	0.00320315	0.00126783	-1.11469	1
ENSG00000188295	ZNF669	0.026998	0.0223984	-0.26669	1
ENSG00000259865	RP11-488L18.10	0.0297436	0.0253566	-0.228344	1
ENSG00000232347	RP11-488L18.8	0.000457593	0	-1.11469	1
ENSG00000162714	ZNF496	0.00732149	0.00549394	-0.394795	1
ENSG00000196936	OR2L8	0.000457593	0	-1.11469	1
ENSG00000175137	SH3BP5L	0.00823668	0.00760699	-0.114687	1
ENSG00000171161	ZNF672	0.039353	0.0232436	-0.750276	1
ENSG00000171163	ZNF692	0.0178461	0.0156366	-0.188688	1
ENSG00000185220	PGBD2	0.00869427	0.00718438	-0.26669	1
ENSG00000184731	FAM110C	0.000915187	0.000422611	-0.69965	1
ENSG00000151353	TMEM18	0.0526232	0.0502907	-0.0657775	1
ENSG00000237667	LINC01115	0.00137278	0.00126783	-0.114687	1
ENSG00000235688	AC116614.1	0.000915187	0.000422611	-0.69965	1
ENSG00000203635	AC144450.2	0.000457593	0.000422611	-0.114687	1
ENSG00000130508	PXDN	0.00228797	0.00126783	-0.69965	1
ENSG00000234423	LINC01250	0.000457593	0.000422611	-0.114687	1
ENSG00000171853	TRAPPC12	0.0256252	0.0223984	-0.19269	1
ENSG00000225234	TRAPPC12-AS1	0.00320315	0.00295827	-0.114687	1
ENSG00000242282	AC108488.4	0.00274556	0.00126783	-0.922042	1
ENSG00000171865	RNASEH1	0.039353	0.0316958	-0.309703	1
ENSG00000171863	RPS7	6.43514	6.36282	-0.0162598	1
ENSG00000118004	COLEC11	0.00457593	0.00253566	-0.766764	1
ENSG00000205837	LINC00487	0.000457593	0	-1.11469	1
ENSG00000225964	NRIR	0.00137278	0.000422611	-1.11469	1
ENSG00000151692	RNF144A	0.00823668	0.00507133	-0.662175	1
ENSG00000230515	AC092580.3	0.00183037	0.00126783	-0.436615	1
ENSG00000235576	AC092580.4	1.00991	0.748866	-0.431235	1
ENSG00000236790	LINC00299	0.00183037	0.000845221	-0.851653	1
ENSG00000236008	AC011747.4	0.00183037	0.000422611	-1.43662	1
ENSG00000115738	ID2	2.50029	2.48368	-0.00958327	1
ENSG00000143797	MBOAT2	0.00457593	0.00338088	-0.404194	1
ENSG00000119185	ITGB1BP1	0.157412	0.149604	-0.0734645	1
ENSG00000119203	CPSF3	0.0219645	0.0185949	-0.237544	1
ENSG00000134308	YWHAQ	0.415037	0.407819	-0.0253562	1
ENSG00000115750	TAF1B	0.0215069	0.0202853	-0.0849398	1
ENSG00000269973	RP11-95D17.1	0.00549112	0.00211305	-1.23016	1
ENSG00000172059	KLF11	0.0370651	0.0283149	-0.384776	1
ENSG00000205795	CYS1	0.000457593	0.000422611	-0.114687	1
ENSG00000115756	HPCAL1	0.136363	0.120021	-0.183871	1
ENSG00000115758	ODC1	0.241609	0.206657	-0.225173	1
ENSG00000257135	RP11-320M2.1	0.000457593	0	-1.11469	1
ENSG00000243819	RN7SL832P	0.00594871	0.00253566	-1.11469	1
ENSG00000272275	RP11-791G15.2	0.000915187	0.000845221	-0.114687	1
ENSG00000143870	PDIA6	0.302012	0.301744	-0.00139416	1
ENSG00000169016	E2F6	0.0160158	0.015214	-0.0751588	1
ENSG00000196208	GREB1	0.00137278	0.00126783	-0.114687	1
ENSG00000169006	NTSR2	0.000457593	0	-1.11469	1
ENSG00000134324	LPIN1	0.13316	0.126783	-0.070892	1
ENSG00000230790	AC012456.4	0.000457593	0	-1.11469	1
ENSG00000071575	TRIB2	0.0471321	0.0350767	-0.422809	1
ENSG00000079785	DDX1	0.043929	0.0363445	-0.271656	1
ENSG00000134323	MYCN	0.000457593	0	-1.11469	1
ENSG00000197872	FAM49A	0.0288284	0.022821	-0.333327	1
ENSG00000163029	SMC6	0.0306588	0.0270471	-0.179782	1
ENSG00000178295	GEN1	0.00594871	0.00253566	-1.11469	1
ENSG00000170745	KCNS3	0.000457593	0	-1.11469	1
ENSG00000236204	LINC01376	0.000457593	0.000422611	-0.114687	1
ENSG00000183891	TTC32	0.026998	0.0202853	-0.406868	1
ENSG00000118965	WDR35	0.00549112	0.00549394	-0.00777193	1
ENSG00000132031	MATN3	0.000457593	0	-1.11469	1
ENSG00000055917	PUM2	0.0407258	0.0338088	-0.26669	1
ENSG00000118960	HS1BP3	0.0105246	0.0101427	-0.0557934	1
ENSG00000143869	GDF7	0.000915187	0	-1.69965	1
ENSG00000118961	LDAH	0.0105246	0.00760699	-0.451722	1
ENSG00000233005	AC067959.1	0.00274556	0.000845221	-1.33708	1
ENSG00000119778	ATAD2B	0.0210493	0.0194401	-0.114687	1
ENSG00000173960	UBXN2A	0.058572	0.0469098	-0.318559	1
ENSG00000205639	MFSD2B	0.00137278	0.000422611	-1.11469	1
ENSG00000163026	C2orf44	0.00320315	0.00211305	-0.529725	1
ENSG00000119782	FKBP1B	0.00823668	0.00676177	-0.275152	1
ENSG00000115128	SF3B6	0.35738	0.340624	-0.0692871	1
ENSG00000219626	FAM228B	0.0173885	0.0164818	-0.0781613	1
ENSG00000115129	TP53I3	0.00549112	0.00295827	-0.815127	1
ENSG00000198399	ITSN2	0.129499	0.128896	-0.00704641	1
ENSG00000242628	AC009228.1	0.000457593	0	-1.11469	1
ENSG00000184924	PTRHD1	0.108907	0.108611	-0.00432668	1
ENSG00000138092	CENPO	0.00411834	0.00169044	-1.11469	1
ENSG00000138031	ADCY3	0.0100671	0.00972004	-0.0532866	1
ENSG00000115137	DNAJC27	0.014643	0.0139461	-0.0716184	1
ENSG00000119772	DNMT3A	0.0361499	0.0291601	-0.307332	1
ENSG00000138101	DTNB	0.0187613	0.017327	-0.114687	1
ENSG00000084731	KIF3C	0.00457593	0.00295827	-0.574119	1
ENSG00000084733	RAB10	0.128584	0.12467	-0.0447851	1
ENSG00000157833	GAREM2	0.00183037	0.000422611	-1.43662	1
ENSG00000084754	HADHA	0.160615	0.158902	-0.015698	1
ENSG00000138029	HADHB	0.101586	0.101004	-0.00869644	1
ENSG00000173567	ADGRF3	0.00274556	0.000422611	-1.92204	1
ENSG00000138018	EPT1	0.0237949	0.0198627	-0.257645	1
ENSG00000115155	OTOF	0.00183037	0.00169044	-0.114687	1
ENSG00000115163	CENPA	0.00274556	0.00253566	-0.114687	1
ENSG00000119777	TMEM214	0.0283708	0.024934	-0.185076	1
ENSG00000231636	AGBL5-AS1	0.000457593	0	-1.11469	1
ENSG00000272148	RP11-195B17.1	0.000457593	0.000422611	-0.114687	1
ENSG00000228474	OST4	1.85371	1.81469	-0.0306632	1
ENSG00000138080	EMILIN1	0.00228797	0.00169044	-0.377722	1
ENSG00000138030	KHK	0.00732149	0.00718438	-0.032225	1
ENSG00000138073	PREB	0.0494201	0.0469098	-0.0755165	1
ENSG00000138085	ATRAID	0.205002	0.203276	-0.0123694	1
ENSG00000084774	CAD	0.00777909	0.00464872	-0.69965	1
ENSG00000138100	TRIM54	0.000457593	0	-1.11469	1
ENSG00000115207	GTF3C2	0.0160158	0.0143688	-0.155329	1
ENSG00000234072	AC074117.10	0.0164734	0.00887482	-0.864709	1
ENSG00000115234	SNX17	0.150548	0.139884	-0.10597	1
ENSG00000243943	ZNF512	0.00732149	0.00633916	-0.20215	1
ENSG00000176714	CCDC121	0.00137278	0.000845221	-0.529725	1
ENSG00000198522	GPN1	0.0906035	0.0646594	-0.484525	1
ENSG00000171174	RBKS	0.014643	0.0135235	-0.114687	1
ENSG00000158019	BRE	0.0764181	0.0743795	-0.039399	1
ENSG00000075426	FOSL2	0.323061	0.316958	-0.0275844	1
ENSG00000270210	RP11-373D23.3	0.00823668	0.00464872	-0.777652	1
ENSG00000163803	PLB1	0.00320315	0.00253566	-0.307332	1
ENSG00000226833	AC097724.3	0.000915187	0.000845221	-0.114687	1
ENSG00000213626	LBH	0.313909	0.283994	-0.144391	1
ENSG00000172954	LCLAT1	0.016931	0.0109879	-0.607727	1
ENSG00000214711	CAPN14	0.000915187	0	-1.69965	1
ENSG00000013016	EHD3	0.00183037	0.000845221	-0.851653	1
ENSG00000162959	MEMO1	0.0201341	0.0101427	-0.962684	1
ENSG00000021574	SPAST	0.0118974	0.0101427	-0.225718	1
ENSG00000272716	RP11-563N4.1	0.00366075	0.00253566	-0.477257	1
ENSG00000272754	AL133245.2	0.000457593	0.000422611	-0.114687	1
ENSG00000115760	BIRC6	0.0828244	0.0693081	-0.25616	1
ENSG00000150938	CRIM1	0.026998	0.0232436	-0.214223	1
ENSG00000171055	FEZ2	0.0361499	0.0329636	-0.132834	1
ENSG00000115808	STRN	0.0137278	0.0105653	-0.368444	1
ENSG00000008869	HEATR5B	0.0105246	0.0101427	-0.0557934	1
ENSG00000152133	GPATCH11	0.0196765	0.0147914	-0.404194	1
ENSG00000003509	NDUFAF7	0.0324891	0.0274697	-0.240218	1
ENSG00000115825	PRKD3	0.0530808	0.040148	-0.400089	1
ENSG00000115828	QPCT	0.026998	0.0190175	-0.498016	1
ENSG00000163171	CDC42EP3	0.191732	0.122557	-0.644057	1
ENSG00000119787	ATL2	0.0288284	0.0185949	-0.622834	1
ENSG00000232518	AC074366.3	0.00137278	0.00126783	-0.114687	1
ENSG00000152147	GEMIN6	0.0205917	0.0202853	-0.0235392	1
ENSG00000163214	DHX57	0.00732149	0.00676177	-0.114687	1
ENSG00000188010	MORN2	0.00823668	0.0080296	-0.0406865	1
ENSG00000214694	ARHGEF33	0.000457593	0	-1.11469	1
ENSG00000269210	RP11-173C1.1	0.000457593	0	-1.11469	1
ENSG00000115904	SOS1	0.0297436	0.0257792	-0.204885	1
ENSG00000011566	MAP4K3	0.00366075	0.00211305	-0.69965	1
ENSG00000231312	AC007246.3	0.00549112	0.00422611	-0.355695	1
ENSG00000138050	THUMPD2	0.0192189	0.0181723	-0.0815203	1
ENSG00000227028	SLC8A1-AS1	0.000457593	0.000422611	-0.114687	1
ENSG00000162878	PKDCC	0.000915187	0	-1.69965	1
ENSG00000224875	AC083949.1	0.00137278	0	-2.11469	1
ENSG00000057935	MTA3	0.0128126	0.0126783	-0.0184718	1
ENSG00000162881	OXER1	0.000457593	0.000422611	-0.114687	1
ENSG00000152518	ZFP36L2	3.73122	3.62431	-0.0418989	1
ENSG00000279873	LINC01126	0.00183037	0.000845221	-0.851653	1
ENSG00000234936	AC010883.5	0.00228797	0.00169044	-0.377722	1
ENSG00000152527	PLEKHH2	0.00320315	0.000845221	-1.52972	1
ENSG00000138036	DYNC2LI1	0.00594871	0.00549394	-0.114687	1
ENSG00000273106	RP11-559M23.1	0.00137278	0.000845221	-0.529725	1
ENSG00000138032	PPM1B	0.118974	0.11495	-0.049836	1
ENSG00000138079	SLC3A1	0.000457593	0.000422611	-0.114687	1
ENSG00000138078	PREPL	0.0219645	0.0190175	-0.205835	1
ENSG00000143919	CAMKMT	0.0210493	0.0114105	-0.861921	1
ENSG00000236502	SIX3-AS1	0.000457593	0	-1.11469	1
ENSG00000068784	SRBD1	0.0219645	0.0181723	-0.269965	1
ENSG00000171132	PRKCE	0.00960946	0.00845221	-0.181801	1
ENSG00000116016	EPAS1	0.0462169	0.0295827	-0.637365	1
ENSG00000187600	TMEM247	0.000457593	0	-1.11469	1
ENSG00000250565	ATP6V1E2	0.00732149	0.00676177	-0.114687	1
ENSG00000119729	RHOQ	0.0265404	0.024934	-0.0904396	1
ENSG00000171150	SOCS5	0.00732149	0.00464872	-0.617187	1
ENSG00000260977	RP11-333I13.1	0.000915187	0	-1.69965	1
ENSG00000228925	AC016722.4	0.000457593	0	-1.11469	1
ENSG00000180398	MCFD2	0.0329467	0.0270471	-0.282144	1
ENSG00000225187	AC073283.7	0.000457593	0	-1.11469	1
ENSG00000236824	BCYRN1	0.00503353	0.00253566	-0.892295	1
ENSG00000184261	KCNK12	0.0151006	0.00633916	-1.20215	1
ENSG00000116062	MSH6	0.0187613	0.0177496	-0.0807398	1
ENSG00000138081	FBXO11	0.0521656	0.0418384	-0.316321	1
ENSG00000233230	AC079807.2	0.00137278	0.00126783	-0.114687	1
ENSG00000170802	FOXN2	0.0388954	0.0316958	-0.293024	1
ENSG00000162869	PPP1R21	0.0370651	0.0354993	-0.0628482	1
ENSG00000243244	STON1	0.00228797	0.00211305	-0.114687	1
ENSG00000068878	PSME4	0.0800788	0.0731116	-0.131175	1
ENSG00000170634	ACYP2	0.0777909	0.0735342	-0.0813285	1
ENSG00000115306	SPTBN1	0.0411834	0.0346541	-0.247442	1
ENSG00000214595	EML6	0.00137278	0	-2.11469	1
ENSG00000115310	RTN4	0.307503	0.28653	-0.101882	1
ENSG00000162994	CLHC1	0.00183037	0	-2.43662	1
ENSG00000203327	AC012358.7	0.000457593	0	-1.11469	1
ENSG00000143947	RPS27A	14.5602	13.8604	-0.0710131	1
ENSG00000240401	AC012358.8	0.00366075	0.00126783	-1.28461	1
ENSG00000272606	RP11-554J4.1	0.00960946	0.00760699	-0.326191	1
ENSG00000115380	EFEMP1	0.00228797	0.000845221	-1.11469	1
ENSG00000273063	RP11-334G22.1	0.000457593	0	-1.11469	1
ENSG00000233723	LINC01122	0.000457593	0	-1.11469	1
ENSG00000223929	MIR4432HG	0.000457593	0	-1.11469	1
ENSG00000115421	PAPOLG	0.0361499	0.0333862	-0.114687	1
ENSG00000162924	REL	0.861191	0.736188	-0.226148	1
ENSG00000162928	PEX13	0.0265404	0.0245114	-0.114687	1
ENSG00000237651	C2orf74	0.0178461	0.0143688	-0.307332	1
ENSG00000115464	USP34	0.0787061	0.0701533	-0.165611	1
ENSG00000082898	XPO1	0.0654359	0.0426837	-0.612187	1
ENSG00000115484	CCT4	0.415495	0.308928	-0.427124	1
ENSG00000236498	AC107081.5	0.000457593	0	-1.11469	1
ENSG00000170340	B3GNT2	0.149633	0.0984683	-0.601874	1
ENSG00000186889	TMEM17	0.000457593	0	-1.11469	1
ENSG00000231609	AC009501.4	0.00183037	0.000422611	-1.43662	1
ENSG00000143951	WDPCP	0.0068639	0.00676177	-0.0272243	1
ENSG00000169764	UGP2	0.313451	0.284839	-0.138008	1
ENSG00000143952	VPS54	0.0105246	0.00845221	-0.307332	1
ENSG00000228079	AC012368.1	0.000457593	0	-1.11469	1
ENSG00000197329	PELI1	0.058572	0.0367671	-0.666483	1
ENSG00000225889	AC074289.1	0.00549112	0.00507133	-0.114687	1
ENSG00000119862	LGALSL	0.000915187	0.000845221	-0.114687	1
ENSG00000119844	AFTPH	0.0466745	0.0316958	-0.55326	1
ENSG00000179833	SERTAD2	0.0279132	0.0207079	-0.425027	1
ENSG00000226756	AC007365.3	0.000915187	0	-1.69965	1
ENSG00000237638	AC007386.2	0.000915187	0	-1.69965	1
ENSG00000232613	AC007386.4	0.000457593	0	-1.11469	1
ENSG00000011523	CEP68	0.0210493	0.0177496	-0.243011	1
ENSG00000138071	ACTR2	0.267692	0.256102	-0.0638913	1
ENSG00000198369	SPRED2	0.012355	0.0080296	-0.600114	1
ENSG00000235725	AC007389.3	0.000457593	0	-1.11469	1
ENSG00000143995	MEIS1	0.00137278	0.00126783	-0.114687	1
ENSG00000143971	ETAA1	0.00915187	0.00422611	-1.04757	1
ENSG00000221823	PPP3R1	0.0567416	0.0422611	-0.42226	1
ENSG00000273275	RP11-474G23.2	0.000457593	0	-1.11469	1
ENSG00000273064	RP11-474G23.3	0.00549112	0.00464872	-0.230164	1
ENSG00000119865	CNRIP1	0.00366075	0.00169044	-0.962684	1
ENSG00000204923	FBXO48	0.0068639	0.00591655	-0.207797	1
ENSG00000115977	AAK1	0.322146	0.304702	-0.0803116	1
ENSG00000087338	GMCL1	0.0649783	0.0562072	-0.208469	1
ENSG00000124380	SNRNP27	0.113941	0.107343	-0.086118	1
ENSG00000169564	PCBP1	0.515708	0.455997	-0.177423	1
ENSG00000115998	C2orf42	0.0114398	0.00972004	-0.230164	1
ENSG00000116001	TIA1	0.0874003	0.0853673	-0.0343137	1
ENSG00000116005	PCYOX1	0.0137278	0.0126783	-0.114687	1
ENSG00000035141	FAM136A	0.0764181	0.0739568	-0.0475729	1
ENSG00000163235	TGFA	0.00366075	0.00338088	-0.114687	1
ENSG00000116031	CD207	0.000457593	0	-1.11469	1
ENSG00000116039	ATP6V1B1	0.000457593	0	-1.11469	1
ENSG00000144031	ANKRD53	0.000915187	0	-1.69965	1
ENSG00000144043	TEX261	0.0256252	0.0190175	-0.424015	1
ENSG00000272735	RP11-467P9.1	0.000915187	0.000422611	-0.69965	1
ENSG00000124383	MPHOSPH10	0.053996	0.0536715	-0.00950489	1
ENSG00000075292	ZNF638	0.0457593	0.0439515	-0.0586531	1
ENSG00000144036	EXOC6B	0.0068639	0.00422611	-0.655256	1
ENSG00000116096	SPR	0.00228797	0.00169044	-0.377722	1
ENSG00000144040	SFXN5	0.00640631	0.00422611	-0.562146	1
ENSG00000214513	NOTO	0.000457593	0	-1.11469	1
ENSG00000135617	PRADC1	0.0302012	0.022821	-0.399417	1
ENSG00000163013	FBXO41	0.00274556	0.00211305	-0.33708	1
ENSG00000135625	EGR4	0.00915187	0.00295827	-1.507	1
ENSG00000116127	ALMS1	0.0068639	0.00633916	-0.114687	1
ENSG00000144034	TPRKB	0.0992978	0.0862125	-0.203391	1
ENSG00000187605	TET3	0.00777909	0.00718438	-0.114687	1
ENSG00000114978	MOB1A	0.24344	0.239198	-0.0254739	1
ENSG00000279070	RP11-287D1.2	0.00274556	0.00169044	-0.600114	1
ENSG00000065911	MTHFD2	0.166106	0.157634	-0.0755873	1
ENSG00000188687	SLC4A5	0.00183037	0.000422611	-1.43662	1
ENSG00000237737	DCTN1-AS1	0.000457593	0	-1.11469	1
ENSG00000115274	INO80B	0.0155582	0.0118331	-0.385989	1
ENSG00000239779	WBP1	0.0100671	0.00507133	-0.937809	1
ENSG00000115275	MOGS	0.0260828	0.0236662	-0.139778	1
ENSG00000135637	CCDC142	0.00732149	0.00591655	-0.295259	1
ENSG00000115282	TTC31	0.016931	0.0139461	-0.275152	1
ENSG00000257702	LBX2-AS1	0.00274556	0.00126783	-0.922042	1
ENSG00000115317	HTRA2	0.0594871	0.0536715	-0.14811	1
ENSG00000115318	LOXL3	0.00183037	0.000845221	-0.851653	1
ENSG00000159399	HK2	0.0068639	0.00464872	-0.529725	1
ENSG00000115350	POLE4	0.18441	0.157634	-0.226004	1
ENSG00000005436	GCFC2	0.0315739	0.0283149	-0.156507	1
ENSG00000270696	RP11-342K6.1	0.000457593	0.000422611	-0.114687	1
ENSG00000115423	DNAH6	0.000457593	0.000422611	-0.114687	1
ENSG00000176407	KCMF1	0.0347771	0.0262019	-0.404194	1
ENSG00000042493	CAPG	0.48871	0.46952	-0.0577922	1
ENSG00000168906	MAT2A	0.111195	0.09551	-0.218876	1
ENSG00000118640	VAMP8	0.591668	0.572215	-0.0482319	1
ENSG00000168887	C2orf68	0.0265404	0.0219757	-0.26941	1
ENSG00000115525	ST3GAL5	0.0759605	0.0655046	-0.212989	1
ENSG00000132300	PTCD3	0.0379803	0.0359219	-0.0807398	1
ENSG00000132305	IMMT	0.0924339	0.0781829	-0.240864	1
ENSG00000115548	KDM3A	0.0283708	0.0223984	-0.33708	1
ENSG00000228363	AC015971.2	0.000457593	0	-1.11469	1
ENSG00000239305	RNF103	0.026998	0.0198627	-0.436615	1
ENSG00000153561	RMND5A	0.0636055	0.0549394	-0.210547	1
ENSG00000153563	CD8A	0.799416	0.764925	-0.0636058	1
ENSG00000172116	CD8B	0.4791	0.447967	-0.0969012	1
ENSG00000183281	PLGLB1	0.00503353	0.00253566	-0.892295	1
ENSG00000125551	PLGLB2	0.000457593	0	-1.11469	1
ENSG00000172086	KRCC1	0.0544536	0.0409932	-0.406868	1
ENSG00000163586	FABP1	0.000457593	0	-1.11469	1
ENSG00000172071	EIF2AK3	0.0215069	0.0131009	-0.69965	1
ENSG00000243466	IGKV1-5	0.00366075	0.00295827	-0.284612	1
ENSG00000233850	AC103563.8	0.000457593	0.000422611	-0.114687	1
ENSG00000144026	ZNF514	0.00869427	0.00422611	-0.977184	1
ENSG00000275111	ZNF2	0.00228797	0.00211305	-0.114687	1
ENSG00000115042	FAHD2A	0.0265404	0.024934	-0.0904396	1
ENSG00000186281	GPAT2	0.00411834	0.00295827	-0.436615	1
ENSG00000188886	ASTL	0.000457593	0.000422611	-0.114687	1
ENSG00000158050	DUSP2	2.57396	2.1363	-0.2688	1
ENSG00000084090	STARD7	0.187156	0.136081	-0.458777	1
ENSG00000135956	TMEM127	0.0347771	0.0300053	-0.211549	1
ENSG00000144021	CIAO1	0.053996	0.0460645	-0.228145	1
ENSG00000144028	SNRNP200	0.100671	0.0824091	-0.28788	1
ENSG00000235480	RP11-363D14.1	0.000915187	0	-1.69965	1
ENSG00000114982	KANSL3	0.0137278	0.0114105	-0.261529	1
ENSG00000114988	LMAN2L	0.00732149	0.00591655	-0.295259	1
ENSG00000273265	RP11-353K11.1	0.000457593	0	-1.11469	1
ENSG00000168763	CNNM3	0.00777909	0.00549394	-0.477257	1
ENSG00000144199	FAHD2B	0.0215069	0.0164818	-0.377722	1
ENSG00000228486	LINC01125	0.00137278	0.00126783	-0.114687	1
ENSG00000115085	ZAP70	0.21873	0.204121	-0.0997057	1
ENSG00000075568	TMEM131	0.0251676	0.0240888	-0.0640611	1
ENSG00000040933	INPP4A	0.0594871	0.0536715	-0.14811	1
ENSG00000183513	COA5	0.0489625	0.0469098	-0.0622197	1
ENSG00000226791	AC109826.1	0.0105246	0.00929743	-0.176088	1
ENSG00000196872	KIAA1211L	0.000915187	0.000845221	-0.114687	1
ENSG00000135951	TSGA10	0.0128126	0.0080296	-0.65074	1
ENSG00000273045	C2orf15	0.00137278	0.000845221	-0.529725	1
ENSG00000241962	RP11-111H13.1	0.00137278	0.000422611	-1.11469	1
ENSG00000273155	RP11-38C17.1	0.00366075	0.000422611	-2.28461	1
ENSG00000185414	MRPL30	0.0324891	0.0262019	-0.307332	1
ENSG00000158417	EIF5B	0.293317	0.270471	-0.116936	1
ENSG00000135945	REV1	0.0398106	0.0287375	-0.465594	1
ENSG00000273306	RP11-527J8.1	0.000457593	0.000422611	-0.114687	1
ENSG00000144218	AFF3	0.00869427	0.00464872	-0.851653	1
ENSG00000170485	NPAS2	0.000915187	0.000845221	-0.114687	1
ENSG00000071082	RPL31	10.0835	9.74117	-0.0497856	1
ENSG00000158435	CNOT11	0.0210493	0.0164818	-0.347348	1
ENSG00000115594	IL1R1	0.00777909	0.00633916	-0.284612	1
ENSG00000115607	IL18RAP	0.0334043	0.0278923	-0.258051	1
ENSG00000135953	MFSD9	0.00915187	0.00633916	-0.507005	1
ENSG00000170417	TMEM182	0.00594871	0.00422611	-0.46261	1
ENSG00000135972	MRPS9	0.0420986	0.0359219	-0.227581	1
ENSG00000226508	AC104655.3	0.00137278	0.000422611	-1.11469	1
ENSG00000135966	TGFBRAP1	0.0068639	0.00633916	-0.114687	1
ENSG00000235319	AC012360.4	0.00366075	0.00295827	-0.284612	1
ENSG00000115641	FHL2	0.00366075	0.00295827	-0.284612	1
ENSG00000071051	NCK2	0.0599447	0.055362	-0.114687	1
ENSG00000153165	RGPD3	0.000457593	0	-1.11469	1
ENSG00000198203	SULT1C2	0.000457593	0.000422611	-0.114687	1
ENSG00000135968	GCC2	0.199053	0.192288	-0.0499814	1
ENSG00000214184	GCC2-AS1	0.000457593	0	-1.11469	1
ENSG00000153201	RANBP2	0.125381	0.119599	-0.0682278	1
ENSG00000144063	MALL	0.000915187	0	-1.69965	1
ENSG00000144061	NPHP1	0.000915187	0	-1.69965	1
ENSG00000175701	LINC00116	0.107077	0.0929743	-0.203302	1
ENSG00000175772	LINC01106	0.000457593	0	-1.11469	1
ENSG00000169679	BUB1	0.00640631	0.00591655	-0.114687	1
ENSG00000271590	RP11-181E10.3	0.000457593	0	-1.11469	1
ENSG00000270190	RP11-803D5.4	0.00549112	0.00295827	-0.815127	1
ENSG00000144161	ZC3H8	0.053996	0.0511359	-0.0787676	1
ENSG00000169629	RGPD8	0.00137278	0.00126783	-0.114687	1
ENSG00000125611	CHCHD5	0.128126	0.124247	-0.0445423	1
ENSG00000228251	AC012442.6	0.000457593	0	-1.11469	1
ENSG00000237753	AC079922.3	0.0128126	0.0105653	-0.272228	1
ENSG00000144136	SLC20A1	0.127669	0.100159	-0.349152	1
ENSG00000169607	CKAP2L	0.00457593	0.00126783	-1.57412	1
ENSG00000115008	IL1A	0.00411834	0.00211305	-0.851653	1
ENSG00000125637	PSD4	0.0745877	0.0684629	-0.123511	1
ENSG00000234174	AC016683.5	0.000457593	0	-1.11469	1
ENSG00000125618	PAX8	0.00366075	0.00126783	-1.28461	1
ENSG00000272563	RP11-480C16.1	0.000915187	0	-1.69965	1
ENSG00000136682	CBWD2	0.0183037	0.0139461	-0.384776	1
ENSG00000228857	AC104653.1	0.000915187	0.000422611	-0.69965	1
ENSG00000234199	LINC01191	0.00137278	0.000845221	-0.529725	1
ENSG00000088205	DDX18	0.27959	0.262864	-0.0889866	1
ENSG00000236255	AC009404.2	0.00274556	0.00169044	-0.600114	1
ENSG00000115107	STEAP3	0.00137278	0.000845221	-0.529725	1
ENSG00000186132	C2orf76	0.0215069	0.0207079	-0.0557934	1
ENSG00000171227	TMEM37	0.00549112	0.00507133	-0.114687	1
ENSG00000080293	SCTR	0.000457593	0	-1.11469	1
ENSG00000144120	TMEM177	0.00732149	0.00422611	-0.742718	1
ENSG00000088179	PTPN4	0.154667	0.147914	-0.0645014	1
ENSG00000226479	TMEM185B	0.016931	0.0139461	-0.275152	1
ENSG00000115112	TFCP2L1	0.000457593	0.000422611	-0.114687	1
ENSG00000236859	NIFK-AS1	0.0196765	0.0181723	-0.114687	1
ENSG00000136732	GYPC	0.65024	0.639832	-0.0232908	1
ENSG00000136717	BIN1	0.225594	0.180032	-0.324962	1
ENSG00000186684	CYP27C1	0.000915187	0	-1.69965	1
ENSG00000169967	MAP3K2	0.0800788	0.0659272	-0.279498	1
ENSG00000236682	AC068282.3	0.00137278	0.000422611	-1.11469	1
ENSG00000072163	LIMS2	0.00640631	0.00211305	-1.43662	1
ENSG00000136709	WDR33	0.20729	0.184681	-0.166449	1
ENSG00000272667	RP11-395A13.2	0.0265404	0.0211305	-0.324905	1
ENSG00000136715	SAP130	0.00777909	0.00633916	-0.284612	1
ENSG00000136731	UGGT1	0.0215069	0.0160592	-0.414247	1
ENSG00000136720	HS6ST1	0.00549112	0.00507133	-0.114687	1
ENSG00000136699	SMPD4	0.0237949	0.0190175	-0.319046	1
ENSG00000152086	TUBA3E	0.000457593	0.000422611	-0.114687	1
ENSG00000136718	IMP4	0.0906035	0.0845221	-0.10026	1
ENSG00000072135	PTPN18	0.0800788	0.0718438	-0.156266	1
ENSG00000183292	TISP43	0.00137278	0	-2.11469	1
ENSG00000136002	ARHGEF4	0.00228797	0.000845221	-1.11469	1
ENSG00000152102	FAM168B	0.026998	0.0181723	-0.562146	1
ENSG00000115762	PLEKHB2	0.110738	0.103117	-0.102862	1
ENSG00000163040	CCDC74A	0.00869427	0.00507133	-0.736176	1
ENSG00000186825	C2orf27B	0.000457593	0	-1.11469	1
ENSG00000152127	MGAT5	0.0324891	0.0321184	-0.0178256	1
ENSG00000224043	CCNT2-AS1	0.00183037	0.00126783	-0.436615	1
ENSG00000082258	CCNT2	0.0311164	0.0295827	-0.0734645	1
ENSG00000048991	R3HDM1	0.0274556	0.0262019	-0.0681445	1
ENSG00000150540	HNMT	0.0224221	0.0177496	-0.332279	1
ENSG00000121964	GTDC1	0.0338619	0.0240888	-0.485525	1
ENSG00000169554	ZEB2	0.16931	0.168199	-0.00971757	1
ENSG00000238057	ZEB2-AS1	0.00183037	0.00169044	-0.114687	1
ENSG00000225107	AC092484.1	0.000457593	0	-1.11469	1
ENSG00000121989	ACVR2A	0.00411834	0.00338088	-0.26669	1
ENSG00000223911	AC009480.3	0.000457593	0	-1.11469	1
ENSG00000115947	ORC4	0.0370651	0.0346541	-0.0971997	1
ENSG00000204406	MBD5	0.0407258	0.0316958	-0.358613	1
ENSG00000135999	EPC2	0.0242525	0.0181723	-0.410143	1
ENSG00000150556	LYPD6B	0.000457593	0	-1.11469	1
ENSG00000168288	MMADHC	0.167022	0.16186	-0.0454245	1
ENSG00000115963	RND3	0.00366075	0.00338088	-0.114687	1
ENSG00000184898	RBM43	0.00960946	0.00887482	-0.114687	1
ENSG00000080345	RIF1	0.0512505	0.0494454	-0.052223	1
ENSG00000196504	PRPF40A	0.167479	0.140307	-0.254945	1
ENSG00000177917	ARL6IP6	0.13499	0.125093	-0.109821	1
ENSG00000144278	GALNT13	0.000457593	0	-1.11469	1
ENSG00000282440	RP11-605B16.1	0.000457593	0.000422611	-0.114687	1
ENSG00000153234	NR4A2	1.19844	1.14781	-0.0622394	1
ENSG00000115159	GPD2	0.0109822	0.0101427	-0.114687	1
ENSG00000123612	ACVR1C	0.00503353	0.00211305	-1.11469	1
ENSG00000271320	RP11-1152H14.1	0.00183037	0.000845221	-0.851653	1
ENSG00000144283	PKP4	0.00320315	0.00253566	-0.307332	1
ENSG00000115183	TANC1	0.000915187	0	-1.69965	1
ENSG00000196151	WDSUB1	0.0151006	0.0131009	-0.20215	1
ENSG00000226266	AC009961.3	0.00503353	0.00338088	-0.529725	1
ENSG00000136560	TANK	0.362872	0.3626	-0.00116801	1
ENSG00000227403	AC009299.3	0.00503353	0.00422611	-0.240218	1
ENSG00000115233	PSMD14	0.104789	0.102694	-0.0294398	1
ENSG00000169507	SLC38A11	0.000457593	0	-1.11469	1
ENSG00000136531	SCN2A	0.000457593	0	-1.11469	1
ENSG00000178662	CSRNP3	0.000457593	0	-1.11469	1
ENSG00000169432	SCN9A	0.00183037	0	-2.43662	1
ENSG00000198648	STK39	0.0251676	0.0236662	-0.089152	1
ENSG00000152253	SPC25	0.000915187	0.000422611	-0.69965	1
ENSG00000163093	BBS5	0.000457593	0.000422611	-0.114687	1
ENSG00000138399	FASTKD1	0.0155582	0.0101427	-0.600114	1
ENSG00000154479	CCDC173	0.00228797	0.00211305	-0.114687	1
ENSG00000213160	KLHL23	0.00183037	0.00126783	-0.436615	1
ENSG00000138385	SSB	0.263116	0.262441	-0.00384136	1
ENSG00000144357	UBR3	0.012355	0.0114105	-0.114687	1
ENSG00000239467	AC007405.6	0.000457593	0.000422611	-0.114687	1
ENSG00000071967	CYBRD1	0.00549112	0.00507133	-0.114687	1
ENSG00000077380	DYNC1I2	0.134532	0.101849	-0.400395	1
ENSG00000172878	METAP1D	0.0105246	0.00507133	-0.99921	1
ENSG00000115844	DLX2	0.00274556	0.00253566	-0.114687	1
ENSG00000226963	AC078883.4	0.000457593	0	-1.11469	1
ENSG00000091436	AC013461.1	0.0100671	0.0080296	-0.316321	1
ENSG00000138430	OLA1	0.104789	0.0997361	-0.0714339	1
ENSG00000138433	CIR1	0.156955	0.152985	-0.0371261	1
ENSG00000144306	SCRN3	0.0068639	0.00591655	-0.207797	1
ENSG00000226853	AC010894.3	0.000457593	0	-1.11469	1
ENSG00000237798	AC010894.5	0.000457593	0.000422611	-0.114687	1
ENSG00000154518	ATP5G3	0.535384	0.521079	-0.0390858	1
ENSG00000144320	KIAA1715	0.0320315	0.0300053	-0.0945092	1
ENSG00000128713	HOXD11	0.00137278	0.000422611	-1.11469	1
ENSG00000128709	HOXD9	0.000457593	0	-1.11469	1
ENSG00000128652	HOXD3	0.000457593	0	-1.11469	1
ENSG00000128654	MTX2	0.0462169	0.0422611	-0.128901	1
ENSG00000163364	LINC01116	0.00960946	0.00549394	-0.766764	1
ENSG00000170144	HNRNPA3	0.573822	0.554042	-0.0506068	1
ENSG00000222043	AC079305.10	0.00732149	0.00422611	-0.742718	1
ENSG00000271996	RP11-337N6.1	0.000457593	0	-1.11469	1
ENSG00000197557	TTC30A	0.00183037	0.000845221	-0.851653	1
ENSG00000128655	PDE11A	0.000457593	0	-1.11469	1
ENSG00000180228	PRKRA	0.0860276	0.0777603	-0.145548	1
ENSG00000204311	DFNB59	0.000457593	0	-1.11469	1
ENSG00000079150	FKBP7	0.00823668	0.00422611	-0.903183	1
ENSG00000237298	TTN-AS1	0.0100671	0.00845221	-0.245932	1
ENSG00000271141	RP11-171I2.4	0.000457593	0	-1.11469	1
ENSG00000163492	CCDC141	0.0141854	0.0131009	-0.114687	1
ENSG00000187231	SESTD1	0.0109822	0.00591655	-0.851653	1
ENSG00000170035	UBE2E3	0.109365	0.0836769	-0.384953	1
ENSG00000238171	AC068196.1	0.000457593	0	-1.11469	1
ENSG00000234663	AC104820.2	0.0608599	0.0587429	-0.0514933	1
ENSG00000115232	ITGA4	0.128584	0.119599	-0.104491	1
ENSG00000138434	SSFA2	0.0178461	0.0160592	-0.151213	1
ENSG00000077232	DNAJC10	0.0334043	0.0312732	-0.0953218	1
ENSG00000170396	ZNF804A	0.000457593	0.000422611	-0.114687	1
ENSG00000188738	FSIP2	0.00183037	0.00126783	-0.436615	1
ENSG00000237877	LINC01473	0.00183037	0.000422611	-1.43662	1
ENSG00000065548	ZC3H15	0.236576	0.20074	-0.236678	1
ENSG00000138448	ITGAV	0.0164734	0.0126783	-0.369944	1
ENSG00000144369	FAM171B	0.000915187	0.000422611	-0.69965	1
ENSG00000064989	CALCRL	0.000915187	0.000845221	-0.114687	1
ENSG00000204262	COL5A2	0.00137278	0.000845221	-0.529725	1
ENSG00000115368	WDR75	0.0151006	0.0139461	-0.114687	1
ENSG00000253559	OSGEPL1-AS1	0.00183037	0.00126783	-0.436615	1
ENSG00000273240	RP11-455J20.3	0.000457593	0	-1.11469	1
ENSG00000064933	PMS1	0.0242525	0.0211305	-0.197149	1
ENSG00000187699	C2orf88	0.000457593	0.000422611	-0.114687	1
ENSG00000198130	HIBCH	0.0356923	0.0338088	-0.0786179	1
ENSG00000151689	INPP1	0.0228797	0.0215531	-0.0866728	1
ENSG00000272979	RP11-647K16.1	0.00183037	0.000422611	-1.43662	1
ENSG00000233654	AC093388.3	0.00228797	0.00211305	-0.114687	1
ENSG00000228509	AC006460.2	0.000457593	0	-1.11469	1
ENSG00000115419	GLS	0.0938067	0.0671951	-0.47926	1
ENSG00000128641	MYO1B	0.000915187	0.000845221	-0.114687	1
ENSG00000173559	NABP1	0.129499	0.125093	-0.0501151	1
ENSG00000223466	AC064834.2	0.000915187	0.000422611	-0.69965	1
ENSG00000196950	SLC39A10	0.0375227	0.0308506	-0.280273	1
ENSG00000119041	GTF3C3	0.0183037	0.0169044	-0.114687	1
ENSG00000065413	ANKRD44	0.150091	0.148759	-0.0131065	1
ENSG00000225979	AC010746.3	0.000457593	0	-1.11469	1
ENSG00000115520	COQ10B	0.14826	0.118331	-0.324557	1
ENSG00000115540	MOB4	0.248473	0.198627	-0.322567	1
ENSG00000162944	RFTN2	0.000915187	0.000845221	-0.114687	1
ENSG00000247626	MARS2	0.00411834	0.00211305	-0.851653	1
ENSG00000226124	FTCDNL1	0.00366075	0.000845221	-1.69965	1
ENSG00000196141	SPATS2L	0.106162	0.0832543	-0.349517	1
ENSG00000155729	KCTD18	0.0137278	0.00845221	-0.676566	1
ENSG00000138356	AOX1	0.000457593	0.000422611	-0.114687	1
ENSG00000237166	AC007163.3	0.000457593	0	-1.11469	1
ENSG00000082153	BZW1	0.41824	0.394718	-0.0834925	1
ENSG00000013441	CLK1	0.850209	0.628422	-0.435839	1
ENSG00000240344	PPIL3	0.0704694	0.0524037	-0.425027	1
ENSG00000115942	ORC2	0.0311164	0.017327	-0.830894	1
ENSG00000183308	AC005037.3	0.00183037	0	-2.43662	1
ENSG00000155744	FAM126B	0.0521656	0.0447967	-0.21871	1
ENSG00000232719	RP11-13J8.1	0.000457593	0	-1.11469	1
ENSG00000003400	CASP10	0.0265404	0.0181723	-0.537899	1
ENSG00000064012	CASP8	0.0960946	0.0874804	-0.135347	1
ENSG00000155749	ALS2CR12	0.00137278	0	-2.11469	1
ENSG00000115993	TRAK2	0.0164734	0.0143688	-0.194857	1
ENSG00000155760	FZD7	0.00274556	0.00126783	-0.922042	1
ENSG00000116030	SUMO1	0.475897	0.439092	-0.116074	1
ENSG00000055044	NOP58	0.248016	0.246382	-0.00967096	1
ENSG00000273456	RP11-686O6.2	0.00320315	0.00169044	-0.792759	1
ENSG00000138439	FAM117B	0.012355	0.00591655	-1.01515	1
ENSG00000163596	ICA1L	0.00549112	0.00422611	-0.355695	1
ENSG00000138442	WDR12	0.016931	0.0147914	-0.19269	1
ENSG00000138380	CARF	0.00640631	0.00549394	-0.214223	1
ENSG00000163599	CTLA4	0.115314	0.0917065	-0.329496	1
ENSG00000114933	INO80D	0.029286	0.0215531	-0.436615	1
ENSG00000227946	AC007383.3	0.00320315	0.00211305	-0.529725	1
ENSG00000231955	AC007383.4	0.000457593	0.000422611	-0.114687	1
ENSG00000114942	EEF1B2	2.15618	1.98627	-0.118365	1
ENSG00000204186	ZDBF2	0.0128126	0.0114105	-0.165313	1
ENSG00000118246	FASTKD2	0.0233373	0.0223984	-0.0602393	1
ENSG00000118260	CREB1	0.0576568	0.0473324	-0.283193	1
ENSG00000144401	METTL21A	0.0677238	0.0578976	-0.225331	1
ENSG00000224137	AC079767.4	0.0178461	0.00929743	-0.913053	1
ENSG00000163249	CCNYL1	0.0164734	0.0131009	-0.32414	1
ENSG00000163251	FZD5	0.00228797	0.000845221	-1.11469	1
ENSG00000244567	AC096772.6	0.00320315	0.000845221	-1.52972	1
ENSG00000178385	PLEKHM3	0.00228797	0.000422611	-1.69965	1
ENSG00000138413	IDH1	0.0311164	0.0202853	-0.608502	1
ENSG00000231908	IDH1-AS1	0.00137278	0.000845221	-0.529725	1
ENSG00000115020	PIKFYVE	0.0233373	0.0169044	-0.457575	1
ENSG00000144407	PTH2R	0.000457593	0	-1.11469	1
ENSG00000078018	MAP2	0.000457593	0.000422611	-0.114687	1
ENSG00000144445	KANSL1L	0.00274556	0.000422611	-1.92204	1
ENSG00000229127	AC007038.7	0.000457593	0.000422611	-0.114687	1
ENSG00000030419	IKZF2	0.0256252	0.0198627	-0.362615	1
ENSG00000270659	RP11-105N14.1	0.000915187	0.000845221	-0.114687	1
ENSG00000196096	AC079610.2	0.00137278	0	-2.11469	1
ENSG00000144451	SPAG16	0.016931	0.0160592	-0.0772124	1
ENSG00000229267	AC072062.1	0.000915187	0	-1.69965	1
ENSG00000138363	ATIC	0.0485049	0.0481776	-0.0106641	1
ENSG00000118242	MREG	0.0132702	0.0105653	-0.321138	1
ENSG00000163449	TMEM169	0.000457593	0.000422611	-0.114687	1
ENSG00000260804	PKI55	0.00183037	0.000422611	-1.43662	1
ENSG00000197756	RPL37A	9.49278	8.12131	-0.225062	1
ENSG00000231672	DIRC3	0.000457593	0.000422611	-0.114687	1
ENSG00000188282	RUFY4	0.000915187	0.000845221	-0.114687	1
ENSG00000180871	CXCR2	0.00228797	0.000422611	-1.69965	1
ENSG00000179921	GPBAR1	0.00366075	0.00338088	-0.114687	1
ENSG00000127838	PNKD	0.102959	0.0933969	-0.14045	1
ENSG00000135926	TMBIM1	0.119432	0.109879	-0.120204	1
ENSG00000158428	CATIP	0.000457593	0.000422611	-0.114687	1
ENSG00000144579	CTDSP1	0.0874003	0.0849447	-0.0414381	1
ENSG00000127831	VIL1	0.00137278	0.000422611	-1.11469	1
ENSG00000135913	USP37	0.016931	0.0139461	-0.275152	1
ENSG00000144580	RQCD1	0.0906035	0.080296	-0.173883	1
ENSG00000115568	ZNF142	0.00594871	0.00338088	-0.752117	1
ENSG00000163481	RNF25	0.0164734	0.0160592	-0.0387383	1
ENSG00000135912	TTLL4	0.00594871	0.00380349	-0.600114	1
ENSG00000135929	CYP27A1	0.00137278	0.000845221	-0.529725	1
ENSG00000135925	WNT10A	0.0215069	0.0211305	-0.0272243	1
ENSG00000115649	CNPPD1	0.0992978	0.0667725	-0.569989	1
ENSG00000158552	ZFAND2B	0.0874003	0.0840995	-0.0557934	1
ENSG00000115657	ABCB6	0.000457593	0	-1.11469	1
ENSG00000198925	ATG9A	0.0265404	0.0240888	-0.139349	1
ENSG00000115661	STK16	0.0379803	0.0363445	-0.0640611	1
ENSG00000054356	PTPRN	0.000457593	0	-1.11469	1
ENSG00000072195	SPEG	0.00320315	0.00211305	-0.529725	1
ENSG00000188760	TMEM198	0.00137278	0.000845221	-0.529725	1
ENSG00000124006	OBSL1	0.00183037	0.000422611	-1.43662	1
ENSG00000123999	INHA	0.000915187	0.000422611	-0.69965	1
ENSG00000116106	EPHA4	0.0068639	0.00507133	-0.414247	1
ENSG00000272944	CTD-2308L22.1	0.000457593	0	-1.11469	1
ENSG00000163082	SGPP2	0.00640631	0.00507133	-0.321138	1
ENSG00000261428	RP11-16P6.1	0.000457593	0	-1.11469	1
ENSG00000116120	FARSB	0.0233373	0.0185949	-0.323274	1
ENSG00000123983	ACSL3	0.0489625	0.0447967	-0.128108	1
ENSG00000152049	KCNE4	0.000457593	0	-1.11469	1
ENSG00000152056	AP1S3	0.014643	0.0122557	-0.252191	1
ENSG00000228802	AC073641.2	0.000457593	0	-1.11469	1
ENSG00000135919	SERPINE2	0.0521656	0.0367671	-0.500746	1
ENSG00000036257	CUL3	0.0617751	0.0570524	-0.114687	1
ENSG00000169047	IRS1	0.000457593	0.000422611	-0.114687	1
ENSG00000144468	RHBDD1	0.0137278	0.0118331	-0.210902	1
ENSG00000169031	COL4A3	0.000915187	0.000845221	-0.114687	1
ENSG00000168958	MFF	0.111653	0.109879	-0.0234191	1
ENSG00000153823	PID1	0.000915187	0.000845221	-0.114687	1
ENSG00000153827	TRIP12	0.0443866	0.040148	-0.144434	1
ENSG00000163053	SLC16A14	0.00183037	0.000845221	-0.851653	1
ENSG00000225963	AC009950.2	0.00137278	0.000845221	-0.529725	1
ENSG00000079263	SP140	0.161073	0.131854	-0.288193	1
ENSG00000185404	SP140L	0.0974674	0.0794508	-0.293912	1
ENSG00000135916	ITM2C	0.448899	0.434444	-0.0472391	1
ENSG00000135914	HTR2B	0.00228797	0.00126783	-0.69965	1
ENSG00000135931	ARMC9	0.000915187	0.000422611	-0.69965	1
ENSG00000115053	NCL	0.519369	0.483889	-0.102043	1
ENSG00000181798	LINC00471	0.000915187	0.000845221	-0.114687	1
ENSG00000171596	NMUR1	0.0132702	0.00507133	-1.32114	1
ENSG00000187514	PTMA	10.3164	9.56748	-0.108685	1
ENSG00000144524	COPS7B	0.0329467	0.0257792	-0.350315	1
ENSG00000163273	NPPC	0.00320315	0.00126783	-1.11469	1
ENSG00000144535	DIS3L2	0.0366075	0.030428	-0.264713	1
ENSG00000182600	C2orf82	0.000915187	0.000422611	-0.69965	1
ENSG00000259793	RP11-400N9.1	0.000915187	0.000845221	-0.114687	1
ENSG00000077044	DGKD	0.0324891	0.0211305	-0.612187	1
ENSG00000231682	AC097713.4	0.000457593	0	-1.11469	1
ENSG00000188042	ARL4C	0.426019	0.421343	-0.0159773	1
ENSG00000130147	SH3BP4	0.000915187	0.000422611	-0.69965	1
ENSG00000157985	AGAP1	0.000915187	0.000845221	-0.114687	1
ENSG00000224132	AC112715.2	0.000457593	0	-1.11469	1
ENSG00000163359	COL6A3	0.00503353	0.00380349	-0.377722	1
ENSG00000222032	AC112721.2	0.000915187	0.000422611	-0.69965	1
ENSG00000115648	MLPH	0.00137278	0.000845221	-0.529725	1
ENSG00000124839	RAB17	0.000457593	0	-1.11469	1
ENSG00000124831	LRRFIP1	0.42968	0.417962	-0.0399194	1
ENSG00000177483	RBM44	0.000915187	0.000845221	-0.114687	1
ENSG00000132330	SCLY	0.00777909	0.00338088	-1.11469	1
ENSG00000144488	ESPNL	0.000915187	0	-1.69965	1
ENSG00000178752	FAM132B	0.000457593	0.000422611	-0.114687	1
ENSG00000144485	HES6	0.0201341	0.0131009	-0.60654	1
ENSG00000204104	TRAF3IP1	0.00503353	0.00253566	-0.892295	1
ENSG00000065802	ASB1	0.0379803	0.032541	-0.221602	1
ENSG00000233608	TWIST2	0.00411834	0.00253566	-0.62926	1
ENSG00000068024	HDAC4	0.0118974	0.0118331	-0.0115936	1
ENSG00000222020	AC062017.1	0.00777909	0.00633916	-0.284612	1
ENSG00000130414	NDUFA10	0.125381	0.113682	-0.141159	1
ENSG00000172428	MYEOV2	0.516623	0.505865	-0.030382	1
ENSG00000063660	GPC1	0.00457593	0.00126783	-1.57412	1
ENSG00000188542	DUSP28	0.0356923	0.0312732	-0.189649	1
ENSG00000178623	GPR35	0.124465	0.11326	-0.135982	1
ENSG00000146205	ANO7	0.000457593	0	-1.11469	1
ENSG00000115677	HDLBP	0.0544536	0.0532489	-0.032893	1
ENSG00000168385	2021-09-02	0.119889	0.116641	-0.039864	1
ENSG00000115694	STK25	0.0681814	0.0638142	-0.0955783	1
ENSG00000168393	DTYMK	0.0453017	0.0384576	-0.234981	1
ENSG00000228989	AC133528.2	0.000457593	0	-1.11469	1
ENSG00000180902	D2HGDH	0.0297436	0.0190175	-0.635519	1
ENSG00000215023	AC114730.5	0.000457593	0	-1.11469	1
ENSG00000224272	AC114730.3	0.000457593	0	-1.11469	1
ENSG00000237940	AC093642.3	0.00137278	0.000845221	-0.529725	1
ENSG00000224957	LINC01266	0.000457593	0	-1.11469	1
ENSG00000113851	CRBN	0.111653	0.107343	-0.0569716	1
ENSG00000271870	RP11-97C16.1	0.000915187	0.000422611	-0.69965	1
ENSG00000231249	ITPR1-AS1	0.000915187	0.000845221	-0.114687	1
ENSG00000235978	AC018816.3	0.0242525	0.022821	-0.0882149	1
ENSG00000134107	BHLHE40	0.38026	0.367249	-0.0502553	1
ENSG00000134108	ARL8B	0.0576568	0.0507133	-0.184509	1
ENSG00000268509	RP11-572B2.1	0.000457593	0	-1.11469	1
ENSG00000134109	EDEM1	0.0608599	0.0481776	-0.335286	1
ENSG00000196277	GRM7	0.000457593	0	-1.11469	1
ENSG00000070950	RAD18	0.00960946	0.0080296	-0.252191	1
ENSG00000206573	THUMPD3-AS1	0.141854	0.111569	-0.345609	1
ENSG00000168137	SETD5	0.058572	0.055362	-0.0815203	1
ENSG00000156983	BRPF1	0.0068639	0.00549394	-0.307332	1
ENSG00000114026	OGG1	0.0334043	0.0245114	-0.441497	1
ENSG00000134072	CAMK1	0.0466745	0.040148	-0.216225	1
ENSG00000241553	ARPC4	0.567416	0.500793	-0.180086	1
ENSG00000250151	ARPC4-TTLL3	0.000457593	0	-1.11469	1
ENSG00000214021	TTLL3	0.00594871	0.00464872	-0.33708	1
ENSG00000269886	RP11-266J6.2	0.000457593	0.000422611	-0.114687	1
ENSG00000163701	IL17RE	0.00320315	0.00211305	-0.529725	1
ENSG00000163702	IL17RC	0.00549112	0.00338088	-0.645202	1
ENSG00000163703	CRELD1	0.0315739	0.030428	-0.0541456	1
ENSG00000134070	IRAK2	0.0141854	0.0122557	-0.207797	1
ENSG00000157014	TATDN2	0.0260828	0.0219757	-0.244748	1
ENSG00000240288	GHRLOS	0.000915187	0.000845221	-0.114687	1
ENSG00000157020	SEC13	0.0901459	0.090016	-0.00257676	1
ENSG00000132164	SLC6A11	0.000457593	0	-1.11469	1
ENSG00000196639	HRH1	0.00137278	0.00126783	-0.114687	1
ENSG00000197548	ATG7	0.014643	0.0122557	-0.252191	1
ENSG00000132155	RAF1	0.070927	0.0688855	-0.0425373	1
ENSG00000144712	CAND2	0.000457593	0	-1.11469	1
ENSG00000144713	RPL32	12.9993	12.541	-0.0517385	1
ENSG00000144711	IQSEC1	0.0288284	0.0202853	-0.499977	1
ENSG00000132182	NUP210	0.0613175	0.0578976	-0.0829783	1
ENSG00000163520	FBLN2	0.0068639	0.00464872	-0.529725	1
ENSG00000163528	CHCHD4	0.0164734	0.0131009	-0.32414	1
ENSG00000268279	RP11-434D12.1	0.000457593	0.000422611	-0.114687	1
ENSG00000170860	LSM3	0.260371	0.254834	-0.0311005	1
ENSG00000131389	SLC6A6	0.0654359	0.062969	-0.0557934	1
ENSG00000144596	GRIP2	0.000457593	0.000422611	-0.114687	1
ENSG00000154783	FGD5	0.000915187	0	-1.69965	1
ENSG00000177463	NR2C2	0.0215069	0.0114105	-0.892295	1
ENSG00000131368	MRPS25	0.0599447	0.049868	-0.264263	1
ENSG00000131381	RBSN	0.0155582	0.0131009	-0.24397	1
ENSG00000131375	CAPN7	0.0398106	0.0333862	-0.252191	1
ENSG00000224660	SH3BP5-AS1	0.00549112	0.00295827	-0.815127	1
ENSG00000131370	SH3BP5	0.0567416	0.047755	-0.247581	1
ENSG00000249786	EAF1-AS1	0.00594871	0.00253566	-1.11469	1
ENSG00000206561	COLQ	0.00366075	0.00338088	-0.114687	1
ENSG00000154813	DPH3	0.104789	0.0862125	-0.280697	1
ENSG00000154814	OXNAD1	0.235203	0.233281	-0.0119801	1
ENSG00000131378	RFTN1	0.0759605	0.0714212	-0.0890005	1
ENSG00000272498	RP11-415F23.3	0.000457593	0.000422611	-0.114687	1
ENSG00000272529	RP11-415F23.4	0.00366075	0.00338088	-0.114687	1
ENSG00000154822	PLCL2	0.029286	0.0215531	-0.436615	1
ENSG00000131374	TBC1D5	0.0324891	0.0202853	-0.669902	1
ENSG00000163576	EFHB	0.000457593	0.000422611	-0.114687	1
ENSG00000114166	KAT2B	0.0411834	0.0384576	-0.0989198	1
ENSG00000129810	SGOL1	0.00366075	0.00126783	-1.28461	1
ENSG00000151789	ZNF385D	0.00228797	0.000845221	-1.11469	1
ENSG00000182247	UBE2E2	0.00915187	0.00887482	-0.0475729	1
ENSG00000197885	NKIRAS1	0.0114398	0.00845221	-0.422809	1
ENSG00000174748	RPL15	8.11588	7.70968	-0.0740271	1
ENSG00000174738	NR1D2	0.0407258	0.0405706	-0.00662739	1
ENSG00000151090	THRB	0.00137278	0.00126783	-0.114687	1
ENSG00000077097	TOP2B	0.0553688	0.0418384	-0.401568	1
ENSG00000163491	NEK10	0.00183037	0.00126783	-0.436615	1
ENSG00000033867	SLC4A7	0.0700118	0.0693081	-0.0151515	1
ENSG00000272282	RP11-222K16.2	0.0356923	0.0329636	-0.114687	1
ENSG00000163508	EOMES	0.0590296	0.0557846	-0.0817725	1
ENSG00000235493	AC092415.1	0.000457593	0	-1.11469	1
ENSG00000163512	AZI2	0.0590296	0.0524037	-0.171271	1
ENSG00000144642	RBMS3	0.000457593	0.000422611	-0.114687	1
ENSG00000163513	TGFBR2	0.0581144	0.0540941	-0.10346	1
ENSG00000163527	STT3B	0.123093	0.122557	-0.00662739	1
ENSG00000144645	OSBPL10	0.0160158	0.0139461	-0.197149	1
ENSG00000232490	OSBPL10-AS1	0.00183037	0.000845221	-0.851653	1
ENSG00000197385	ZNF860	0.000915187	0.000422611	-0.69965	1
ENSG00000170293	CMTM8	0.0201341	0.0156366	-0.358613	1
ENSG00000144635	DYNC1LI1	0.0608599	0.0587429	-0.0514933	1
ENSG00000183813	CCR4	0.00777909	0.00591655	-0.377722	1
ENSG00000153558	FBXL2	0.000915187	0	-1.69965	1
ENSG00000271643	RP11-10C24.3	0.000457593	0	-1.11469	1
ENSG00000226320	AC018359.1	0.000457593	0	-1.11469	1
ENSG00000178567	EPM2AIP1	0.039353	0.0380349	-0.049836	1
ENSG00000093167	LRRFIP2	0.0475897	0.0431063	-0.142432	1
ENSG00000271653	RP11-259K5.1	0.000457593	0	-1.11469	1
ENSG00000270194	RP11-259K5.2	0.000915187	0	-1.69965	1
ENSG00000198590	C3orf35	0.000457593	0.000422611	-0.114687	1
ENSG00000144668	ITGA9	0.000457593	0.000422611	-0.114687	1
ENSG00000144677	CTDSPL	0.00228797	0.000845221	-1.11469	1
ENSG00000136059	VILL	0.0192189	0.0160592	-0.25555	1
ENSG00000187091	PLCD1	0.0100671	0.00972004	-0.0532866	1
ENSG00000060971	ACAA1	0.0768757	0.0701533	-0.131862	1
ENSG00000183873	SCN5A	0.000457593	0	-1.11469	1
ENSG00000168356	SCN11A	0.000915187	0.000422611	-0.69965	1
ENSG00000114745	GORASP1	0.00915187	0.00887482	-0.0475729	1
ENSG00000168026	TTC21A	0.00274556	0.00253566	-0.114687	1
ENSG00000144655	CSRNP1	0.379345	0.375278	-0.015615	1
ENSG00000179934	CCR8	0.00228797	0.000422611	-1.69965	1
ENSG00000144659	SLC25A38	0.0814516	0.0688855	-0.240951	1
ENSG00000168028	RPSA	4.42081	4.40487	-0.0051719	1
ENSG00000168314	MOBP	0.000457593	0.000422611	-0.114687	1
ENSG00000114784	EIF1B	0.3194	0.292446	-0.127124	1
ENSG00000223797	ENTPD3-AS1	0.0329467	0.0207079	-0.660655	1
ENSG00000168032	ENTPD3	0.000457593	0	-1.11469	1
ENSG00000188846	RPL14	5.8787	5.82315	-0.013655	1
ENSG00000177873	ZNF619	0.000457593	0.000422611	-0.114687	1
ENSG00000233096	RP11-520A21.1	0.000457593	0.000422611	-0.114687	1
ENSG00000168036	CTNNB1	0.156955	0.154675	-0.0213156	1
ENSG00000182606	TRAK1	0.0141854	0.00633916	-1.11469	1
ENSG00000114857	NKTR	0.232457	0.226519	-0.0374307	1
ENSG00000225611	RP11-70C1.1	0.00137278	0.000845221	-0.529725	1
ENSG00000182983	ZNF662	0.000457593	0.000422611	-0.114687	1
ENSG00000144649	FAM198A	0.000457593	0.000422611	-0.114687	1
ENSG00000271941	RP11-188P20.3	0.000457593	0	-1.11469	1
ENSG00000160746	ANO10	0.00915187	0.00633916	-0.507005	1
ENSG00000011198	ABHD5	0.0489625	0.0456419	-0.10139	1
ENSG00000179152	TCAIM	0.0164734	0.0139461	-0.236678	1
ENSG00000185219	ZNF445	0.00915187	0.00718438	-0.33708	1
ENSG00000169981	ZNF35	0.000915187	0.000422611	-0.69965	1
ENSG00000272077	RP11-348P10.2	0.000457593	0	-1.11469	1
ENSG00000163815	CLEC3B	0.00228797	0.000422611	-1.69965	1
ENSG00000249992	TMEM158	0.00183037	0	-2.43662	1
ENSG00000144791	LIMD1	0.0128126	0.0118331	-0.114687	1
ENSG00000230530	LIMD1-AS1	0.00137278	0	-2.11469	1
ENSG00000211456	SACM1L	0.0745877	0.0566298	-0.395424	1
ENSG00000163817	SLC6A20	0.00137278	0	-2.11469	1
ENSG00000163818	LZTFL1	0.0228797	0.0169044	-0.42956	1
ENSG00000163823	CCR1	0.0128126	0.0122557	-0.0657775	1
ENSG00000241186	TDGF1	0.000457593	0	-1.11469	1
ENSG00000178038	ALS2CL	0.000915187	0	-1.69965	1
ENSG00000114648	KLHL18	0.0549112	0.0409932	-0.418841	1
ENSG00000260236	RP11-708J19.1	0.0114398	0.0114105	-0.00777193	1
ENSG00000076201	PTPN23	0.0100671	0.00633916	-0.638249	1
ENSG00000163832	ELP6	0.0448442	0.0338088	-0.404194	1
ENSG00000172113	NME6	0.0215069	0.0169044	-0.342098	1
ENSG00000232112	TMA7	2.56207	2.39662	-0.0962564	1
ENSG00000114268	PFKFB4	0.000457593	0.000422611	-0.114687	1
ENSG00000114270	COL7A1	0.000457593	0.000422611	-0.114687	1
ENSG00000224424	PRKAR2A-AS1	0.000457593	0.000422611	-0.114687	1
ENSG00000221883	ARIH2OS	0.0224221	0.017327	-0.366226	1
ENSG00000177479	ARIH2	0.0819092	0.080296	-0.0291114	1
ENSG00000235236	RP13-131K19.1	0.000915187	0.000422611	-0.69965	1
ENSG00000223343	RP13-131K19.2	0.000457593	0	-1.11469	1
ENSG00000178252	WDR6	0.0384378	0.0376123	-0.032225	1
ENSG00000178149	DALRD3	0.0448442	0.0447967	-0.00257676	1
ENSG00000272434	RP13-131K19.6	0.00183037	0.000845221	-0.851653	1
ENSG00000172053	QARS	0.0906035	0.0845221	-0.10026	1
ENSG00000172046	USP19	0.0100671	0.00845221	-0.245932	1
ENSG00000188315	C3orf62	0.00869427	0.00718438	-0.26669	1
ENSG00000233276	GPX1	0.56467	0.537561	-0.0709658	1
ENSG00000067560	RHOA	0.776078	0.754782	-0.0401341	1
ENSG00000145022	TCTA	0.0420986	0.0333862	-0.331918	1
ENSG00000145029	NICN1	0.0132702	0.0114105	-0.214223	1
ENSG00000173402	DAG1	0.00777909	0.00718438	-0.114687	1
ENSG00000173531	MST1	0.00366075	0.000422611	-2.28461	1
ENSG00000176020	AMIGO3	0.000457593	0	-1.11469	1
ENSG00000176095	IP6K1	0.0466745	0.040148	-0.216225	1
ENSG00000183763	TRAIP	0.00228797	0.00169044	-0.377722	1
ENSG00000164078	MST1R	0.000915187	0	-1.69965	1
ENSG00000004534	RBM6	0.143684	0.12298	-0.224071	1
ENSG00000114353	GNAI2	0.198596	0.185526	-0.098199	1
ENSG00000232352	SEMA3B-AS1	0.000457593	0	-1.11469	1
ENSG00000214706	IFRD2	0.0338619	0.0338088	-0.00365582	1
ENSG00000186792	HYAL3	0.00503353	0.00422611	-0.240218	1
ENSG00000243477	NAT6	0.0196765	0.0139461	-0.486656	1
ENSG00000114378	HYAL1	0.000457593	0	-1.11469	1
ENSG00000068001	HYAL2	0.00732149	0.00464872	-0.617187	1
ENSG00000068028	RASSF1	0.140024	0.108611	-0.365555	1
ENSG00000281358	RASSF1-AS1	0.00183037	0.00169044	-0.114687	1
ENSG00000004838	ZMYND10	0.00183037	0.00126783	-0.436615	1
ENSG00000007402	CACNA2D2	0.00137278	0.000422611	-1.11469	1
ENSG00000088543	C3orf18	0.0155582	0.0109879	-0.489083	1
ENSG00000114735	HEMK1	0.0251676	0.0202853	-0.307332	1
ENSG00000114737	CISH	0.0530808	0.0486002	-0.127071	1
ENSG00000114738	MAPKAPK3	0.0974674	0.0942421	-0.0487992	1
ENSG00000273356	RP11-804H8.6	0.00411834	0.00211305	-0.851653	1
ENSG00000088538	DOCK3	0.000457593	0	-1.11469	1
ENSG00000145041	VPRBP	0.0132702	0.00972004	-0.436615	1
ENSG00000041880	PARP3	0.00823668	0.00760699	-0.114687	1
ENSG00000162244	RPL29	5.39045	5.11147	-0.0766191	1
[truncated: 7,990 more rows]
