# Supplementary material for: The Immune Atlas of Human Deciduas With Unexplained Recurrent Pregnancy Loss
Source: Front Immunol. 2021 Jun 7;12:689019. doi: 10.3389/fimmu.2021.689019 (PMC8218877; doi:10.3389/fimmu.2021.689019)
Supplement: Supplementary file 10 [file Table_5.xlsx]

## Sheet: Selected genes
Table S5. List of Selected Highly Expressed genes in URPL Macrophages, Related to Figures 1H, 1I
Ensembl ID	Gene Symbol	Normal (Average Expression)	URPL (Average Expression)	Log2 Fold Change	P-Value
Cell surface proteins,(Figure 1H)
ENSG00000237541	HLA-DQA2	0.289936	3.9483	3.76518	9.38688e-39
ENSG00000203747	CD16	2.55265	4.04651	0.664868	0.161806
ENSG00000160932	LY6E	1.43645	2.20199	0.616326	0.243755
ENSG00000100979	PLTP	0.454197	1.8018	1.98692	4.86308e-12
ENSG00000118785	SPP1	5.54903	19.3832	1.80478	2.39677e-09
Chemokines,(Figure 1I)
ENSG00000108691	CCL2	2.78912	5.51341	0.983324	0.00598908
ENSG00000277632	CCL3	38.9937	67.5049	0.79214	0.04182
ENSG00000275302	CCL4	34.3806	61.9577	0.850076	0.0209426
ENSG00000081041	CXCL2	5.53359	8.70921	0.654629	0.183435
ENSG00000169429	CXCL8	12.927	21.2663	0.718547	0.100811
