# Supplementary material for: The Immune Atlas of Human Deciduas With Unexplained Recurrent Pregnancy Loss
Source: Front Immunol. 2021 Jun 7;12:689019. doi: 10.3389/fimmu.2021.689019 (PMC8218877; doi:10.3389/fimmu.2021.689019)
Supplement: Supplementary file 11 [file Table_6.xlsx]

## Sheet: Sheet1
Table S6. List of Signature Genes Expressed in Macrophages and Monocytes Cell Clusters, Related to Figure 5C
Gene Symbol	Cluster 1 (Average Expression)	Cluster 2 (Average Expression)	Cluster 3 (Average Expression)	Cluster 4 (Average Expression)	Cluster 5 (Average Expression)	Cluster 6 (Average Expression)	Cluster 7 (Average Expression)	Cluster 8 (Average Expression)	Cluster 9 (Average Expression)	Cluster 10 (Average Expression)
RNASE1	15.7592	5.03843	0.589785	1.90029	19.1244	4.05644	7.80113	6.02835	5.92693	8.41607
DNAJA4	2.22076	0.591901	0.31913	0.733988	1.58877	0.44187	0.561445	1.01238	1.1882	1.50287
ABL2	2.39342	0.482248	0.495527	1.3694	1.34015	0.724528	0.285647	0.935849	0.739692	1.22108
HSPH1	6.7795	2.05655	1.56872	3.68181	4.74499	1.6971	1.74343	3.10273	3.32274	4.86554
JUND	4.22768	1.21177	1.64143	1.57843	3.51138	1.4006	0.876642	2.37679	1.7283	2.05705
LGMN	5.15432	2.27362	0.561508	1.93117	4.26196	3.03079	1.67448	2.0007	1.16237	2.02887
NEAT1	20.7519	7.48436	8.33105	8.8708	14.2208	7.69408	1.28049	9.8286	9.60191	7.52374
FOSB	7.88196	2.7637	2.38203	4.15926	5.68735	2.57277	2.61023	3.73465	4.00138	2.61124
CFD	2.88129	1.41206	1.28595	1.36583	1.99365	0.940272	1.27064	1.10859	0.59645	1.13655
NEU1	1.63785	0.853725	0.28412	0.960835	1.05602	0.471866	0.659944	0.754364	0.784308	1.16472
HSPA1A	55.2007	26.4498	13.495	36.6198	37.5834	17.9552	30.1506	22.9895	22.8647	36.0877
KDM6B	1.68696	0.465465	0.891411	1.0796	1.06076	0.651845	0.187148	0.876812	0.805442	0.375717
GPR34	0.939309	1.66269	0.0929114	0.8967	1.34962	0.650691	1.34944	0.682208	0.749085	0.488433
TXNIP	1.34481	2.21879	0.618063	0.96321	1.48932	0.792597	1.09334	1.02331	1.17881	1.23987
VSIG4	1.15948	2.70775	0.599211	1.35277	1.70242	1.65096	1.12289	0.968647	1.59445	0.469647
PLTP	2.0386	2.41572	0.181783	1.02022	2.22096	1.20101	1.31004	0.994886	0.958077	0.300574
IFI44L	0.994749	1.32366	0.331249	0.957272	0.82398	0.335729	0.807693	0.645036	0.641066	0.441468
LPAR6	0.999501	1.30352	0.216793	0.781495	1.18625	0.386492	0.935741	0.570693	0.737344	0.582362
FCGR3A	3.16324	5.7881	2.27162	4.38017	3.06151	3.25807	3.70357	2.59108	2.54313	1.86919
C3	2.25403	3.00426	0.459171	2.07607	3.29118	0.81221	0.472796	1.59838	2.32475	0.460254
AKR1B1	0.698542	1.21849	0.265269	0.827814	0.764786	0.671458	1.15244	0.620984	0.706817	0.535397
C3AR1	0.894957	1.25877	0.308358	0.962022	0.793199	0.760293	0.679644	0.524775	0.521307	0.47904
DRAM2	0.494207	1.00142	0.484755	0.777932	0.518539	0.459176	0.916042	0.522588	0.49078	0.751435
SNX6	0.861693	1.20842	0.2922	0.711422	0.91869	0.657613	1.13274	0.645036	0.789005	0.507219
HLA-DMB	1.88812	3.63197	1.52429	3.49535	1.81607	1.93361	2.71857	1.66835	1.68133	1.86919
CEBPD	2.14948	2.79055	1.23343	1.81478	1.88237	1.36599	1.42824	1.69021	1.45121	1.26805
C10orf54	0.57499	1.27891	0.789073	1.05229	0.504332	0.609158	1.06379	0.758737	0.772567	0.441468
FCN1	0.0570238	0.0906313	2.51803	0.0795747	0.0402519	0.366879	0.118199	0.20335	0.248912	0.00939294
EREG	0.10296	0.0626587	3.07819	0.383621	0.0307808	0.417642	0.167448	0.188044	0.157331	0.441468
VCAN	0.0601918	0.0391617	1.34116	0.0308797	0.0165743	0.20536	0.0295497	0.0743431	0.117411	0.131501
TIMP1	1.81051	1.05848	23.52	1.48579	1.40645	3.52112	1.50704	1.82797	1.43946	2.06645
FN1	0.0839518	0.046994	3.95614	0.0973899	0.0710327	0.921812	0.0492495	0.181485	0.208992	0.0563576
S100A8	0.55915	0.226019	10.122	0.236349	0.589572	2.44471	0.541745	0.616611	1.31031	0.347539
LINC01272	0.0902877	0.0481129	1.31557	0.0641348	0.0734005	0.363418	0.187148	0.142127	0.126804	0.122108
MARCO	0.0617758	0.0145458	1.58353	0.0130645	0.0402519	0.663382	0.0196998	0.0590372	0.11976	0.0657506
S100A9	0.972573	0.819039	13.7347	0.629471	1.70005	5.84007	1.81238	1.06267	3.66089	1.36198
FBP1	0.0586078	0.140982	1.83534	0.118768	0.0662972	0.856051	0.206848	0.150873	0.521307	0.263002
AREG	0.16632	0.164479	2.05348	0.501202	0.142065	0.554933	0.315197	1.03643	0.241868	0.22543
G0S2	2.63102	1.70409	26.1741	9.86964	2.07889	10.3003	6.78659	4.1982	5.48781	5.41033
TREM1	0.231263	0.174549	1.43945	0.403812	0.146801	0.573393	0.236398	0.201164	0.234823	0.629327
C15orf48	1.29571	0.867152	7.93517	3.18774	0.672443	3.3769	1.60554	1.50654	1.36197	2.30127
S100A10	1.4842	1.16814	9.80148	1.44778	1.45854	5.96005	3.26032	2.60638	2.70986	6.61263
STXBP2	0.193247	0.31665	1.16476	0.262478	0.310176	0.459176	0.344747	0.27332	0.328752	0.187859
IL1RN	1.21334	0.910789	4.24565	1.68057	0.797934	1.51597	1.23124	0.933662	1.10836	0.986258
GPR183	5.43627	5.20627	5.78878	11.315	3.78604	5.18476	6.25469	4.18289	4.42876	4.24561
CCL3L3	66.5563	31.721	15.6333	72.9486	43.06	19.4711	44.4822	32.7503	39.6381	10.7831
CD83	8.1053	4.39954	3.72049	10.391	4.87995	5.04747	5.12195	4.46496	4.97824	3.92625
GLA	1.31313	0.534837	0.46725	1.47273	0.850025	0.595313	0.600844	0.669088	0.824228	0.619934
HLA-DQB1	10.456	13.1997	7.70222	17.2677	7.01567	6.97647	10.2045	7.55457	6.45058	6.52809
IL1B	9.74157	4.22722	23.4931	20.7274	6.24851	11.169	14.6173	7.4846	10.8582	4.11411
CCL4L2	81.2986	36.652	14.4928	71.3072	50.1302	20.356	54.2237	35.3589	37.149	11.7975
IL10	0.619342	0.655678	0.857747	1.4941	0.473551	1.08564	1.12289	0.544454	0.589405	0.601148
HLA-DQA1	7.41468	8.05612	5.40636	11.1939	5.18776	4.79596	7.46623	5.28055	3.62566	6.34963
CXCL8	30.0975	11.2327	21.4827	30.6089	12.2389	13.0473	17.1388	13.3052	12.9646	9.69351
PLAUR	5.82277	2.33068	8.27046	8.46699	3.4735	5.13285	2.95497	3.19019	3.12314	2.03827
BCL2A1	3.3454	1.60787	7.5541	6.03105	1.83975	3.23384	3.36867	2.45332	1.88798	1.22108
HLA-DRB1	31.5278	39.8162	20.3314	48.1831	24.3453	19.11	32.1501	21.3736	21.5168	30.4707
RAB20	0.856941	0.688127	0.618063	1.21856	0.64403	0.624156	0.876642	0.542268	0.495476	0.779614
PMAIP1	1.33056	0.787709	0.822737	1.58674	0.885541	0.546857	1.16229	0.91617	0.911113	0.328753
CCL3	97.6375	51.7583	27.6984	93.0703	59.8948	41.5046	53.8002	45.2444	54.2535	14.2209
HLA-DQA2	3.16957	3.72707	2.03193	4.40749	1.68111	2.4101	1.85178	1.73394	1.53574	0.497826
MAFF	1.17216	0.727288	0.682697	1.45254	0.91869	0.650691	0.935741	0.938035	0.749085	0.413289
HLA-DPB1	16.2185	27.9514	15.838	30.8774	13.8182	14.1283	20.015	13.924	13.7137	11.9572
PLAU	2.22868	1.27108	0.630181	2.63072	1.83264	1.65788	1.44794	1.24415	1.70716	1.17412
STAB1	2.12731	0.990231	0.259883	0.554648	2.91944	0.88374	0.443246	0.918356	1.21873	0.328753
MAF	1.17849	0.90967	0.118496	0.50714	1.73793	0.467252	0.482646	0.572879	0.622281	0.469647
SLC40A1	1.34006	1.00925	0.0538617	0.500014	1.7332	0.518015	0.728893	0.701887	0.30527	0.356932
DAB2	1.63468	1.24982	0.215447	0.66629	2.52403	1.24139	1.06379	0.848386	1.14359	0.948687
F13A1	1.57608	1.38744	0.239684	0.796935	2.28962	0.722221	0.758443	0.778416	0.882934	0.516612
TTYH3	0.959901	0.367001	0.166971	0.290982	1.0797	0.52263	0.196998	0.397954	0.533048	0.450861
SLCO2B1	1.55548	1.23415	0.160238	0.775556	1.8729	0.558394	0.541745	0.673461	0.51661	0.572969
A2M	2.14948	1.98606	0.300279	1.10336	3.04967	0.954116	0.778143	1.18074	1.50521	0.807793
HES1	1.27512	0.870508	0.321823	0.714985	1.75688	0.399183	1.49719	0.596932	0.533048	1.07079
SEPP1	14.9101	10.0142	0.383764	6.23652	14.5878	2.60046	9.19982	5.80314	3.71959	8.68847
KCTD12	0.807838	0.795542	0.320477	0.520205	1.30463	0.529552	0.403846	0.435126	0.671593	0.666898
OLFML3	0.549646	1.15919	0.0713667	0.516642	1.20282	0.409566	0.620544	0.408887	0.74204	0.187859
KLF2	3.02068	1.80703	0.403962	1.12117	3.07098	0.844514	1.10319	1.43876	1.50991	1.60619
MRC1	1.3258	0.598614	0.300279	0.551084	1.2407	0.484557	0.295497	0.531335	0.326404	0.826578
GYPC	0.860109	1.16702	0.277388	0.55346	1.57929	0.816825	1.07364	0.817774	0.831273	0.676291
LTC4S	0.891789	1.24534	0.192555	0.766055	1.39698	0.371494	0.837242	0.581626	0.603495	0.272395
EGR1	5.22243	2.27138	0.394537	2.70316	4.74499	1.15371	1.71388	2.10566	3.1208	1.08019
CD81	1.47787	1.22184	0.472636	0.775556	2.02443	1.29331	0.453096	0.992699	1.23282	0.403896
IER5	3.79842	2.05543	0.698855	1.73045	3.74342	1.07872	0.886492	2.3112	2.26604	3.82293
FABP5	0.418175	0.488962	1.41656	0.501202	0.338589	3.61572	1.21154	0.505096	1.41129	1.27744
MMP9	0.365903	0.111891	0.806578	0.254164	0.284131	6.73188	0.856942	1.67272	0.408592	9.73108
ANXA2	0.939309	1.08758	2.78061	1.19718	1.07023	4.88249	2.15713	1.2529	2.55487	2.90242
LGALS3	0.958317	0.859319	2.25007	1.16155	0.842922	3.37921	2.02908	0.970834	0.976863	3.01513
LIPA	0.560734	0.850368	0.406656	0.58909	0.587204	1.45021	0.728893	0.354223	0.474342	0.338146
S100A6	2.30947	2.0241	15.0463	2.09032	3.09703	11.6951	4.16651	4.21132	4.32074	6.22752
LGALS1	4.92781	4.24625	12.2481	4.02862	6.63919	16.2673	8.53987	5.94964	11.7952	11.3467
SPP1	22.469	7.41387	17.6316	5.67118	8.63048	29.1496	8.63837	7.61142	12.0018	39.9669
S100A4	2.06711	3.64763	12.8096	2.63784	4.00151	12.0782	4.60976	5.49265	7.04469	4.30196
CAPG	1.27353	2.08676	1.81514	1.66869	1.63138	4.13258	2.51173	1.74488	3.07383	1.87859
BLVRB	0.736558	0.830228	0.721746	0.519017	1.12232	1.6948	1.17214	0.577253	0.92755	0.779614
SDF2L1	0.321551	0.438611	0.478022	0.375308	0.537481	1.01526	0.522045	0.411074	0.770219	0.338146
EIF5A	0.392831	0.528123	0.851014	0.472697	0.575365	1.33715	0.728893	0.640663	1.10836	0.309967
MGST3	0.601918	0.773164	0.759449	0.576026	0.700856	1.56673	0.896342	0.673461	1.11306	0.920508
CSTB	1.98158	1.83165	4.89603	1.67226	2.21622	5.31744	3.34897	1.887	1.80344	5.77666
ATP5G3	0.660526	1.23751	1.461	0.883635	1.12705	2.45624	1.60554	1.1392	1.72595	1.0614
CALM3	0.578158	0.825752	0.803885	0.459633	0.812141	1.70287	1.10319	0.887744	1.95607	0.591755
PKM	0.898125	0.976804	2.59075	0.982213	0.868967	2.75275	1.57599	1.06048	2.09227	1.90677
ISG15	4.30372	3.30637	4.82331	3.54879	3.88312	3.75416	4.21576	3.25579	2.98225	1.97252
PARK7	0.546478	1.0238	1.1109	0.771993	0.842922	1.4306	1.22139	1.05611	1.42303	0.751435
CAPZB	1.50163	2.36201	1.22266	1.61168	2.03627	2.09052	2.51173	1.65523	1.8598	1.22108
MINOS1	1.0391	1.41094	1.42599	1.02259	1.674	1.95669	1.68433	1.19386	2.02182	0.976865
CDC42	1.16424	1.69962	1.94171	1.45016	1.49405	1.95438	1.74343	1.56339	1.85275	1.43712
C1QA	23.9389	29.999	4.73579	21.5327	28.4084	16.4807	21.394	14.1318	18.3021	8.14368
C1QC	17.416	26.4688	3.66394	20.0493	19.9578	17.3783	18.9512	11.2367	17.4239	6.36841
C1QB	19.6114	30.5718	4.08945	22.2382	23.0501	17.5571	22.4085	12.4875	20.4484	8.48182
IFI6	3.53389	4.17352	3.39194	3.25187	3.36695	3.85684	4.06801	2.41397	4.32544	1.65316
NDUFS5	1.09296	1.16702	1.47716	0.989339	1.52484	1.82517	1.60554	1.7252	1.5874	1.35258
YBX1	2.02276	3.6163	4.69404	3.12242	2.78448	5.88045	5.10225	2.87752	5.10035	3.16542
ATP6V0B	1.82001	2.13487	1.82187	2.00837	1.91078	2.8312	2.17683	1.58744	2.16037	1.70951
TRAC	0.0982077	0.0883935	0.129268	0.0570087	0.104181	0.0772984	0.0787993	1.15888	0.0774915	0.131501
KLRB1	0.178991	0.184619	0.250457	0.136583	0.213098	0.206514	0.206848	1.94604	0.201948	0.253609
IL32	0.430847	0.283083	0.475329	0.306422	0.544584	0.500709	0.384146	3.60564	0.43677	0.572969
XCL2	0.386495	0.269656	0.282774	0.209032	0.319647	0.27689	0.354597	2.61513	0.232475	0.197252
CD3D	0.152064	0.117485	0.166971	0.0878885	0.168111	0.0876818	0.157599	1.1064	0.15968	0.22543
CD7	0.400751	0.342385	0.367606	0.300484	0.397783	0.336883	0.325047	2.81411	0.288832	0.244216
CD3E	0.12672	0.0962259	0.146773	0.0926392	0.172846	0.117678	0.157599	1.06048	0.143242	0.178466
TRBC2	0.185327	0.140982	0.161585	0.13302	0.203627	0.128062	0.167448	1.24197	0.22543	0.22543
GZMA	0.294623	0.228257	0.266615	0.190029	0.322015	0.220358	0.285647	1.76893	0.314663	0.253609
CTSW	0.327887	0.242802	0.250457	0.217346	0.381209	0.294195	0.334897	1.85639	0.255957	0.253609
XCL1	0.350063	0.253991	0.28412	0.220909	0.378841	0.257277	0.265948	1.94823	0.220733	0.22543
NKG7	1.2767	0.927572	1.21997	0.813562	1.33778	0.936811	0.965291	6.46348	1.0614	1.0614
CST7	0.357983	0.25511	0.414735	0.320674	0.350428	0.364572	0.325047	1.6268	0.284136	0.347539
GZMB	0.904461	0.660154	0.635568	0.581964	0.835818	0.639154	0.630394	3.25142	0.591754	0.469647
GNLY	5.39509	4.0303	3.97364	4.17827	6.44504	3.1104	5.8804	20.8642	3.88632	6.10541
CCL5	1.48104	0.886173	0.791766	1.22212	1.39698	0.94604	1.00469	4.68143	1.36902	0.723256
CMC1	0.375407	0.390498	0.379725	0.340865	0.385944	0.459176	0.403846	1.4475	0.486083	0.366325
CD52	0.505295	0.392736	2.77657	0.40975	0.478287	0.782214	0.531895	2.92125	0.692727	0.516612
IGHG1	0.0491039	0.0324483	0.0417428	0.0356305	0.0497229	0.0392261	0.0590995	1.27914	0.0493128	0.0281788
CRIP1	0.0902877	0.0906313	1.12167	0.0736363	0.0662972	0.380724	0.137899	0.885558	0.284136	0.422682
UBE2C	0.0205919	0.012308	0.0107723	0.0190029	0.0213098	0.027689	0.157599	0.0393581	2.06409	0.0281788
TOP2A	0.011088	0.00783234	0.00269308	0.00237536	0.0189421	0.0149982	0.0787993	0.0262388	1.07549	0
CENPF	0.00791998	0.0257348	0.00942579	0.00593841	0.0213098	0.0253816	0.0393996	0.0371716	1.07784	0.00939294
KIAA0101	0.0269279	0.0369239	0.0188516	0.026129	0.0449874	0.0876818	0.216698	0.0568506	1.46529	0.0281788
NUSAP1	0.0300959	0.0268537	0.0161585	0.022566	0.0189421	0.0265353	0.157599	0.0634103	1.06375	0.00939294
HIST1H4C	0.251855	0.305461	0.161585	0.226847	0.196524	0.229588	0.295497	0.583812	5.05808	0.206645
PTTG1	0.0966237	0.0872746	0.110416	0.0973899	0.101814	0.166134	0.305347	0.198977	2.13454	0.122108
CKS1B	0.0665278	0.109653	0.118496	0.078387	0.118388	0.178825	0.364447	0.166179	2.02182	0.0657506
CDK1	0.0728638	0.0335672	0.047129	0.074824	0.087607	0.055378	0.196998	0.0437313	1.18586	0.0281788
STMN1	0.478367	0.601971	0.199288	0.458445	0.620352	0.68761	1.52674	0.48323	6.1007	0.356932
SMC4	0.137808	0.118604	0.0780994	0.114017	0.151536	0.0957577	0.137899	0.201164	1.1295	0.0751435
HMGB2	0.64627	0.619874	0.667885	0.627096	0.641662	0.489172	1.35929	1.13701	5.41736	0.770221
TUBB	0.557566	1.02268	0.910262	0.876509	0.883174	1.73864	2.33443	0.911797	7.23959	0.807793
KPNA2	0.221759	0.19469	0.127921	0.199531	0.17995	0.218051	0.216698	0.251455	1.27744	0.112715
H2AFZ	1.14364	0.942118	1.2065	1.0701	1.01814	1.60019	1.74343	1.36223	7.42275	1.26805
HMGN2	1.12622	1.60339	1.52967	1.2732	1.37093	1.72479	2.37383	1.58088	7.60356	1.22108
TUBA1B	2.7118	4.56961	3.30711	3.6735	4.19093	6.32232	7.34803	3.17489	19.805	2.63942
HMGB1	1.49054	2.19977	1.63201	1.67582	1.92025	2.25088	2.85647	2.23248	7.92292	1.58741
NUCKS1	0.403919	0.597495	0.296239	0.482199	0.589572	0.58493	0.659944	0.513842	1.88798	0.460254
DUT	0.199583	0.359169	0.266615	0.299296	0.326751	0.425718	0.620544	0.358596	1.2657	0.206645
BNIP3	0.186911	0.0682532	0.371645	0.0736363	0.111285	0.16498	0.236398	0.122448	0.126804	1.29623
NUPR1	1.47312	0.320007	0.503607	0.172214	0.516171	0.515707	0.748593	0.546641	0.0845362	4.42407
ACP5	0.318383	0.303223	0.721746	0.29217	0.291234	3.46805	0.659944	0.747804	0.260653	7.80553
GPNMB	1.83585	0.721694	0.903529	0.63541	0.944735	1.54481	0.965291	0.784976	0.471994	5.88937
ADM	0.56707	0.230494	0.422814	0.264853	0.303073	0.269968	0.305347	0.303932	0.314663	1.81284
CTSK	0.0459359	0.0369239	0.115803	0.0356305	0.0497229	1.99361	0.118199	0.251455	0.0469646	5.23187
MT1G	0.0411839	0.0246159	0.294893	0.0439442	0.0284131	0.138445	0.0492495	0.0131194	0.0140894	1.51226
P4HA1	0.565486	0.253991	0.351447	0.345615	0.416725	0.189208	0.285647	0.327984	0.270046	1.08958
SDS	0.331055	0.363644	0.723093	0.922829	0.248615	0.644923	0.640244	0.404514	0.41094	1.84102
RALA	0.278783	0.155528	0.593825	0.300484	0.146801	0.492633	0.265948	0.299559	0.204296	1.03322
ENO1	1.27828	1.42325	4.13927	1.46679	1.23123	3.99298	2.35413	1.97665	3.21942	3.7196
ID3	0.609838	0.515815	0.245071	0.533269	0.752947	0.438409	0.659944	0.627543	0.406244	1.3244
TMEM50A	0.608254	0.93988	0.802539	0.697169	0.819244	1.07526	0.965291	0.876812	0.988604	0.854757
ATPIF1	0.652606	0.779877	0.585746	0.593841	0.99209	0.888355	0.807693	0.907423	1.03322	0.835971
LAPTM5	4.11047	5.44459	3.57911	4.03099	4.08438	4.80173	5.1318	3.42853	4.7035	5.74848
RPS8	5.54874	9.91462	14.8093	9.41594	8.03617	10.0961	11.6623	11.5035	8.85047	11.5909
UQCRH	0.910797	1.48367	1.99019	1.23519	1.35672	2.21973	1.67448	1.41471	1.94433	1.63437
TMEM59	0.967821	1.36059	0.977589	1.14493	0.790831	1.21601	1.13274	1.07579	1.24926	1.45591
