# Supplementary material for: The Immune Atlas of Human Deciduas With Unexplained Recurrent Pregnancy Loss
Source: Front Immunol. 2021 Jun 7;12:689019. doi: 10.3389/fimmu.2021.689019 (PMC8218877; doi:10.3389/fimmu.2021.689019)
Supplement: Supplementary file 13 [file Table_8.xlsx]

## Sheet: Signature Genes of DCs
Table S8. List of Signature Genes Expressed in Decidual DC Cell Clusters, Related to Figure 6B
Ensembl ID	Gene Symbol	Cluster 1 (Average Expression)	Cluster 1 (Log2 Fold Change)	Cluster 1 P-Value	Cluster 2 (Average Expression)	Cluster 2 (Log2 Fold Change)	Cluster 2 P-Value	Cluster 3 (Average Expression)	Cluster 3 (Log2 Fold Change)	Cluster 3 P-Value	Cluster 4 (Average Expression)	Cluster 4 (Log2 Fold Change)	Cluster 4 P-Value	Cluster 5 (Average Expression)	Cluster 5 (Log2 Fold Change)	Cluster 5 P-Value
ENSG00000101017	CD40	3.81233	1.57654	0.000578663	1.14947	-1.50029	0.053677	0.752497	-1.92011	0.13884	1.11162	-1.28186	1	5.24399	0.95361	1
ENSG00000011422	PLAUR	8.49744	1.47342	0.000698127	2.71369	-1.4364	0.0528341	3.61839	-0.805818	0.86208	5.8964	-0.0742275	1	0.620999	-3.2417	1
ENSG00000108179	PPIF	3.8318	1.39388	0.00372801	1.07837	-1.6622	0.0250896	2.75382	0.00102092	1	1.35327	-1.05543	1	0.413999	-2.62499	1
ENSG00000184292	TACSTD2	4.62346	1.36739	0.00384598	1.89603	-1.04113	0.422332	1.92127	-0.865686	0.844273	1.73992	-0.979872	1	0.0689999	-4.71462	0.661985
ENSG00000185215	TNFAIP2	1.21995	1.5545	0.00458564	0.314029	-1.74577	0.0469167	0.192127	-2.1758	0.138472	0.869961	0.0516639	1	1.863	1.14054	1
ENSG00000131669	NINJ1	2.18357	1.40574	0.00764538	0.539183	-1.86301	0.0133978	0.432286	-1.93533	0.177435	2.9482	0.930937	0.782091	2.75999	0.799827	1
ENSG00000170542	SERPINB9	3.861	1.28394	0.00837471	1.41017	-1.26346	0.144682	1.40893	-1.08332	0.683117	3.28652	0.192314	1	1.932	-0.593609	1
ENSG00000198355	PIM3	3.79935	1.26074	0.00837471	1.17909	-1.5413	0.0308176	1.39292	-1.08249	0.663945	4.10815	0.544068	0.994409	3.51899	0.287594	1
ENSG00000140379	BCL2A1	9.98019	1.2192	0.0141958	3.75058	-1.23893	0.14718	3.3302	-1.24685	0.526007	8.36129	0.137843	1	8.83198	0.191666	1
ENSG00000090339	ICAM1	3.98105	1.18841	0.0251065	1.47535	-1.26918	0.15095	2.01733	-0.609563	1	2.70655	-0.166768	1	2.346	-0.388139	1
ENSG00000077585	GPR137B	1.17452	1.19629	0.0307718	0.539183	-0.887973	0.809748	0.240159	-1.90332	0.142409	0.241656	-1.68622	1	1.725	0.990373	1
ENSG00000123689	G0S2	14.6815	1.22371	0.0429483	5.16075	-1.35084	0.172337	4.03467	-1.5399	0.449608	12.2278	0.127676	1	20.631	0.880507	1
ENSG00000102445	KIAA0226L	1.8721	1.08891	0.0595872	0.793961	-1.06744	0.401183	1.47297	0.0628471	1	0.338318	-1.97566	0.928191	0.0689999	-3.48488	1
ENSG00000069399	BCL3	1.04799	1.11912	0.0621568	0.367355	-1.36916	0.11461	0.480318	-0.751362	0.924959	1.15995	0.57957	1	0.827998	0.0977567	1
ENSG00000180758	GPR157	0.798156	1.23107	0.0641802	0.177753	-2.04701	0.0133978	0.384254	-0.630621	1	0.43498	-0.358443	1	1.863	1.70991	0.496534
ENSG00000069849	ATP1B3	2.83248	1.05023	0.068576	1.30352	-0.942728	0.622211	1.71313	-0.372954	1	1.35327	-0.70563	1	0.620999	-1.76266	1
ENSG00000189067	LITAF	6.02186	1.01263	0.068576	2.71369	-0.996107	0.421216	2.86589	-0.764652	0.86208	4.05982	-0.239858	1	5.10599	0.0754588	1
ENSG00000060558	GNA15	1.56062	1.06676	0.0715544	0.628059	-1.16255	0.257018	1.07271	-0.156739	1	0.82163	-0.52576	1	0.551999	-1.04372	1
ENSG00000166920	C15orf48	4.15301	1.06916	0.0805092	1.88418	-0.962793	0.65104	1.68111	-0.990401	0.745216	4.01149	0.317117	1	1.449	-1.16522	1
ENSG00000105835	NAMPT	3.77339	0.981018	0.0956534	1.66495	-1.0425	0.35495	2.04935	-0.566623	1	3.14153	0.0705229	1	2.415	-0.329118	1
ENSG00000120875	DUSP4	4.03945	0.978188	0.101641	1.9375	-0.898242	0.666825	1.69712	-0.96238	0.701039	0.386649	-2.95379	0.568319	7.24499	1.18635	0.825704
ENSG00000182853	VMO1	3.34187	1.11382	0.10762	1.819	-0.620799	1	1.28085	-1.05612	0.783054	0.144993	-3.81367	0.568319	1.449	-0.834583	1
ENSG00000144566	RAB5A	1.3043	1.0105	0.114736	0.628059	-0.871086	0.834237	0.672445	-0.616186	1	0.869961	-0.196425	1	0.413999	-1.16625	1
ENSG00000138623	SEMA7A	0.996072	1.01289	0.125471	0.426606	-1.06892	0.455515	0.352233	-1.1648	0.636881	1.30494	0.798035	0.868292	0.689999	-0.106726	1
ENSG00000170525	PFKFB3	1.44382	0.969345	0.128868	0.746561	-0.761652	0.96185	0.720476	-0.682484	0.957406	0.869961	-0.360294	1	0.482999	-1.13194	1
ENSG00000102265	TIMP1	4.71755	1.10501	0.132995	1.32722	-1.75108	0.0423533	3.37823	-0.0925886	1	4.83312	0.414295	1	3.38099	-0.13602	1
ENSG00000095794	CREM	3.46841	0.965148	0.133857	1.20279	-1.4547	0.053677	2.48164	-0.137848	1	4.54313	0.746194	0.856966	1.449	-0.933644	1
ENSG00000179163	FUCA1	1.21995	0.973878	0.203457	0.770261	-0.392187	1	0.512339	-0.934418	0.826034	0.144993	-2.39696	0.842371	0	-3.90347	1
ENSG00000163874	ZC3H12A	1.48275	0.894991	0.226613	0.811737	-0.688576	1	0.736487	-0.715272	0.94342	1.01495	-0.205463	1	0.551999	-1.02209	1
ENSG00000159128	IFNGR2	1.0999	0.923763	0.232767	0.509557	-0.968591	0.666825	0.56037	-0.656884	1	0.579974	-0.535269	1	1.449	0.752412	1
ENSG00000015475	BID	2.32958	0.849892	0.245474	1.05467	-1.04483	0.362768	1.72914	-0.115631	1	1.98158	0.0723184	1	1.173	-0.682065	1
ENSG00000021355	SERPINB1	3.4165	0.843471	0.246662	1.78345	-0.799912	0.876896	2.30552	-0.273174	1	0.918292	-1.59148	1	2.96699	0.0701522	1
ENSG00000168675	LDLRAD4	1.632	0.86691	0.264569	0.788036	-0.923318	0.67666	1.23282	-0.076267	1	0.966623	-0.426357	1	0.551999	-1.17103	1
ENSG00000056558	TRAF1	0.678108	1.02901	0.286287	0.136277	-2.25743	0.0133978	0.176116	-1.5644	0.591372	0.43498	-0.175817	1	3.10499	2.71925	0.0199706
ENSG00000102096	PIM2	1.18426	0.863253	0.298777	0.420681	-1.43955	0.0862692	0.992656	0.0949758	1	1.20828	0.371996	1	1.035	0.145254	1
ENSG00000145779	TNFAIP8	1.85263	0.857611	0.30347	0.983564	-0.760546	1	0.83255	-0.885895	0.852841	1.15995	-0.358443	1	2.07	0.463988	1
ENSG00000186283	TOR3A	1.21346	0.86551	0.310631	0.628059	-0.798542	0.986051	0.640423	-0.626907	1	0.773299	-0.301446	1	1.035	0.109898	1
ENSG00000161011	SQSTM1	4.34119	0.806749	0.310877	2.09748	-0.952183	0.595613	2.78584	-0.367719	1	1.5466	-1.22094	1	6.96899	0.960078	1
ENSG00000034152	MAP2K3	1.09665	0.838086	0.320663	0.556958	-0.841679	0.905519	0.736487	-0.26276	1	0.773299	-0.160169	1	0.482999	-0.772608	1
ENSG00000128590	DNAJB9	1.1875	0.826317	0.33206	0.69916	-0.582384	1	0.56037	-0.808887	0.86208	0.82163	-0.197289	1	0.551999	-0.720177	1
ENSG00000100664	EIF5	2.06352	0.788233	0.33206	0.894688	-1.14223	0.244157	1.48898	-0.181414	1	2.1749	0.37102	1	2.001	0.230699	1
ENSG00000115956	PLEK	5.11014	0.745437	0.363264	3.24695	-0.483937	1	3.31419	-0.374793	1	1.15995	-1.88598	0.927051	2.277	-0.935372	1
ENSG00000121380	BCL2L14	0.253074	1.18739	0.370069	0.0414756	-2.39732	0.0547907	0.0800529	-1.086	0.940093	0	-2.07771	1	1.173	2.84081	0.0588929
ENSG00000237541	HLA-DQA2	15.0384	0.724797	0.381626	9.39718	-0.525666	1	8.22944	-0.652648	0.957406	8.8446	-0.547031	1	9.79798	-0.4178	1
ENSG00000122862	SRGN	33.555	0.705325	0.395331	16.2466	-0.993307	0.328923	24.1119	-0.23294	1	35.2818	0.308838	1	34.9829	0.264138	1
ENSG00000139832	RAB20	1.05123	0.821909	0.395331	0.663609	-0.454206	1	0.464307	-0.904117	0.852841	0.193325	-1.90477	1	0.896998	0.109515	1
ENSG00000276600	RAB7B	1.75205	0.756239	0.406945	1.11984	-0.463874	1	1.08872	-0.424756	1	0.289987	-2.17902	0.842371	0.896998	-0.66502	1
ENSG00000167601	AXL	1.4568	0.790496	0.407668	1.04874	-0.220478	1	0.400265	-1.62609	0.303341	1.01495	-0.214327	1	0.0689999	-3.21579	1
ENSG00000198502	HLA-DRB5	47.8472	0.692553	0.417441	30.0639	-0.530333	1	31.813	-0.361351	1	21.2174	-0.979732	1	26.9789	-0.648002	1
ENSG00000161921	CXCL16	3.76042	0.698942	0.424631	2.34633	-0.537612	1	2.22547	-0.532895	1	2.3199	-0.463832	1	2.346	-0.459397	1
ENSG00000135604	STX11	1.6904	0.736253	0.45033	1.00726	-0.602027	1	1.13675	-0.308389	1	0.676636	-1.01956	1	1.035	-0.423094	1
ENSG00000198604	BAZ1A	1.5736	0.732315	0.455077	0.823587	-0.836238	0.867696	1.23282	-0.0675629	1	1.11162	-0.219656	1	0.896998	-0.515806	1
ENSG00000266094	RASSF5	0.914959	0.725701	0.491807	0.545108	-0.60083	1	0.448296	-0.777529	0.874076	1.15995	0.655701	0.964492	0.207	-1.55942	1
ENSG00000135074	ADAM19	0.905225	0.770032	0.493543	0.503632	-0.705162	1	0.448296	-0.744863	0.957406	0.531643	-0.417337	1	1.173	0.69039	1
ENSG00000112096	SOD2	3.33214	0.690212	0.516783	1.85455	-0.74941	0.96185	1.85723	-0.627822	1	1.69159	-0.744417	1	5.93399	1.07859	0.983012
ENSG00000139725	RHOF	1.76827	0.683581	0.519469	0.989489	-0.739109	0.96185	1.00867	-0.584372	1	1.30494	-0.1808	1	2.484	0.738874	1
ENSG00000140105	WARS	1.07719	0.760484	0.519469	0.551033	-0.860477	0.96185	0.736487	-0.26276	1	0.289987	-1.46966	1	1.656	0.921666	1
ENSG00000179344	HLA-DQB1	59.1382	0.620607	0.521559	41.6889	-0.346651	1	36.0879	-0.524257	0.964515	27.4038	-0.941722	1	27.2549	-0.969479	1
ENSG00000092820	EZR	1.91752	0.678022	0.521559	0.924313	-1.00482	0.455515	1.60106	0.0101947	1	2.41656	0.599736	0.9713	0.896998	-0.82454	1
ENSG00000182985	CADM1	1.65147	0.671108	0.527233	1.17317	-0.302157	1	1.15276	-0.274414	1	0.0483312	-3.93937	0.29841	0.344999	-1.84554	1
ENSG00000106066	CPVL	23.312	0.621687	0.528249	16.6791	-0.317396	1	19.1166	-0.0536977	1	0.483312	-5.3164	0.0312479	1.311	-3.95125	0.688514
ENSG00000183696	UPP1	1.01554	0.736389	0.53032	0.598434	-0.617431	1	0.400265	-1.101	0.696443	0.724967	-0.171442	1	1.449	0.808386	1
ENSG00000105993	DNAJB6	2.15437	0.655954	0.541029	1.27389	-0.653107	1	1.26484	-0.554314	1	1.44993	-0.332964	1	2.75999	0.586402	1
ENSG00000119508	NR4A3	1.5444	0.682717	0.560093	0.622134	-1.30581	0.14718	0.944625	-0.474173	1	3.09319	1.31369	0.501861	1.932	0.575178	1
ENSG00000167604	NFKBID	2.07975	0.629086	0.578694	1.49905	-0.295389	1	1.00867	-0.856364	0.799164	1.44993	-0.290464	1	0.827998	-1.06925	1
ENSG00000171612	SLC25A33	1.01878	0.66344	0.582283	0.67546	-0.432778	1	0.688455	-0.31619	1	0.289987	-1.42236	1	0.551999	-0.552265	1
ENSG00000163687	DNASE1L3	8.27357	0.604512	0.593183	7.38858	0.11898	1	3.09004	-1.27936	0.432966	0.386649	-4.11615	0.192244	0.138	-5.20178	0.363801
ENSG00000131981	LGALS3	1.73907	1.09109	0.6071	0.746561	-1.04505	1	0.704466	-0.964281	1	0.289987	-2.06236	1	2.82899	1.09324	1
ENSG00000172183	ISG20	1.44057	0.730177	0.6071	0.705085	-0.953752	0.876896	0.54436	-1.18161	0.696443	0.483312	-1.24277	1	4.69199	2.03927	0.187218
ENSG00000188313	PLSCR1	1.36595	0.635079	0.616837	0.610284	-1.14981	0.25216	1.08872	-0.0756065	1	2.60988	1.22492	0.551616	0.620999	-0.837017	1
ENSG00000160789	LMNA	6.39822	0.609967	0.627773	3.4247	-0.85631	0.738572	7.34886	0.499636	0.819646	3.57651	-0.652422	1	0.413999	-3.60456	1
ENSG00000186480	INSIG1	1.7196	0.678158	0.627773	0.604359	-1.53441	0.0623033	1.74515	0.329296	1	3.18986	1.1906	0.580779	0.620999	-1.15761	1
ENSG00000129226	CD68	1.80721	0.638493	0.627773	1.27982	-0.324072	1	0.864572	-0.87021	0.838629	1.49827	-0.0301786	1	0.551999	-1.39791	1
ENSG00000173559	NABP1	1.17128	0.660986	0.649769	0.509557	-1.18186	0.336203	0.720476	-0.466521	1	1.30494	0.429253	1	2.69099	1.47824	0.616702
ENSG00000196352	CD55	1.39839	0.608746	0.657752	0.73471	-0.881849	0.738572	0.992656	-0.269274	1	1.93325	0.72185	0.897363	1.242	0.0646604	1
ENSG00000077984	CST7	2.28415	0.667013	0.660121	1.00726	-1.16361	0.40754	0.992656	-1.00999	0.787745	1.49827	-0.368579	1	8.27998	2.17868	0.0871214
ENSG00000150977	RILPL2	1.86561	0.598478	0.689963	1.10207	-0.680055	1	1.42494	-0.163262	1	1.88492	0.242552	1	0.965998	-0.712094	1
ENSG00000026751	SLAMF7	1.56062	0.589644	0.690096	1.21464	-0.163744	1	0.992656	-0.450122	1	0.144993	-2.88315	0.584892	0.413999	-1.56856	1
ENSG00000100600	LGMN	1.04474	0.594505	0.716377	0.616209	-0.6795	1	1.0567	0.296996	1	0.241656	-1.7094	1	0.620999	-0.459397	1
ENSG00000112149	CD83	12.8549	0.534639	0.73014	7.61373	-0.710501	0.96185	7.26881	-0.674863	0.941294	12.4211	0.120689	1	25.461	1.1692	0.783649
ENSG00000108639	SYNGR2	3.27374	0.541817	0.736447	1.94935	-0.694715	1	1.2168	-1.29981	0.435091	3.7215	0.381382	1	8.07298	1.51829	0.429139
ENSG00000144802	NFKBIZ	1.16154	0.564091	0.743536	0.811737	-0.382129	1	0.656434	-0.6338	1	0.966623	-0.0285342	1	0.758999	-0.357894	1
ENSG00000234745	HLA-B	50.3357	0.501201	0.743536	33.5834	-0.508486	1	40.4908	-0.134928	1	16.4809	-1.49444	1	64.9289	0.504331	1
ENSG00000138757	G3BP2	1.20697	0.545626	0.743965	0.758411	-0.588969	1	0.896593	-0.220347	1	1.25661	0.284863	1	0.689999	-0.549244	1
ENSG00000181649	PHLDA2	1.03176	0.698518	0.743965	0.681385	-0.42416	1	0.464307	-0.919918	0.957406	0.676636	-0.304672	1	0.758999	-0.134206	1
ENSG00000184588	PDE4B	1.14208	0.56752	0.747258	0.770261	-0.447153	1	0.800529	-0.300718	1	0.483312	-0.96142	1	1.035	0.0938683	1
ENSG00000132329	RAMP1	0.905225	0.681375	0.774564	0.539183	-0.620689	1	0.144095	-2.38021	0.189886	1.06329	0.528317	1	1.932	1.38561	0.891587
ENSG00000085719	CPNE3	2.42691	0.515951	0.774564	1.99675	-0.0931172	1	1.68111	-0.35457	1	0.338318	-2.54441	0.689488	0.207	-3.04774	1
ENSG00000132510	KDM6B	1.16479	0.540883	0.775794	0.746561	-0.554555	1	0.704466	-0.539729	1	1.69159	0.775643	0.870275	0.551999	-0.793505	1
ENSG00000241106	HLA-DOB	2.22251	0.512121	0.780164	1.87825	-0.040936	1	1.2168	-0.71908	0.898129	0.289987	-2.61218	0.640012	1.104	-0.81734	1
ENSG00000197746	PSAP	9.67196	0.490211	0.780164	7.18713	-0.30894	1	8.80582	0.0624435	1	1.93325	-2.18716	0.766408	2.208	-2.00123	1
ENSG00000255112	CHMP1B	4.20492	0.529688	0.784756	2.90329	-0.427975	1	2.48164	-0.604443	1	5.41309	0.559986	0.974136	1.311	-1.50362	1
ENSG00000185022	MAFF	1.68067	0.547992	0.806649	1.10799	-0.501933	1	0.496328	-1.61745	0.310452	2.46489	0.78143	0.867996	2.553	0.804552	1
ENSG00000245532	NEAT1	15.3012	0.482398	0.824919	11.1569	-0.349625	1	11.4956	-0.25075	1	4.54313	-1.6337	1	15.456	0.136811	1
ENSG00000109320	NFKB1	0.856557	0.554943	0.830333	0.343655	-1.35631	0.154985	0.512339	-0.539977	1	1.01495	0.496367	1	3.03599	2.11594	0.108425
ENSG00000117091	CD48	3.78313	0.47526	0.835224	3.14622	-0.0942781	1	2.24148	-0.619694	0.964515	2.51322	-0.440389	1	0.138	-4.12053	0.616702
ENSG00000135077	HAVCR2	1.16154	0.510152	0.84064	0.859137	-0.300829	1	0.960635	-0.0649486	1	0.386649	-1.30264	1	0.275999	-1.65927	1
ENSG00000180304	OAZ2	1.05123	0.505436	0.842294	0.782111	-0.291157	1	0.688455	-0.428909	1	0.628305	-0.506986	1	0.620999	-0.50221	1
ENSG00000075426	FOSL2	0.853313	0.522008	0.844589	0.491782	-0.751933	1	0.54436	-0.455088	1	1.64326	1.20655	0.568319	0.482999	-0.518291	1
ENSG00000003402	CFLAR	2.11868	0.485432	0.844589	1.29759	-0.668556	1	1.23282	-0.635694	1	1.11162	-0.751877	1	5.79599	1.66177	0.32441
ENSG00000136560	TANK	0.798156	0.539191	0.847759	0.396981	-1.00037	0.738572	0.384254	-0.868079	0.887931	0.386649	-0.741609	1	3.24299	2.32901	0.0542425
ENSG00000173846	PLK3	1.11612	0.472756	0.873613	0.983564	0.0262097	1	0.640423	-0.646497	1	0.338318	-1.43134	1	0.0689999	-2.94544	1
ENSG00000084733	RAB10	0.950649	0.303668	0.951506	0.456232	-1.17481	0.481913	0.736487	-0.253237	1	0.628305	-0.440277	1	4.76099	2.55977	0.0234876
ENSG00000168899	VAMP5	0.918204	0.260763	0.951506	0.918388	0.166915	1	0.464307	-0.919918	0.813638	0.0966623	-2.66267	0.726139	1.242	0.550087	1
ENSG00000136732	GYPC	2.03757	0.232544	0.951506	2.0086	0.115693	1	1.74515	-0.142678	1	0.241656	-2.82267	0.568319	0.620999	-1.57888	1
ENSG00000163389	POGLUT1	0.227117	0.416682	0.951506	0.0592508	-2.0076	0.188671	0.192127	0.0155413	1	0.193325	0.191754	1	1.311	2.90069	0.0542425
ENSG00000135549	PKIB	1.05447	0.256582	0.951506	0.811737	-0.358505	1	0.704466	-0.506626	1	2.60988	1.4727	0.437241	0	-3.95318	1
ENSG00000131203	IDO1	2.37824	0.409266	0.951506	1.15539	-1.11308	0.429371	1.58505	-0.459544	1	1.83658	-0.233405	1	10.005	2.31051	0.0421872
ENSG00000136810	TXN	21.1706	0.349389	0.951506	5.64068	-2.13092	0.0308176	8.08535	-1.35268	0.789007	7.34634	-1.46458	1	194.58	3.65074	0.000428011
ENSG00000138166	DUSP5	0.950649	0.43558	0.951506	0.367355	-1.47264	0.179585	0.352233	-1.30325	0.696443	2.60988	1.72045	0.293386	3.38099	2.06765	0.204241
ENSG00000184602	SNN	0.298497	0.5223	0.951506	0.106652	-1.51355	0.29649	0.0640423	-1.83246	0.44087	0.289987	0.334788	1	1.863	3.06717	0.00347811
ENSG00000172081	MOB3A	0.502903	0.403473	0.951506	0.254779	-1.02114	0.689046	0.320212	-0.480884	1	1.15995	1.45685	0.466745	0.965998	1.16075	1
ENSG00000125733	TRIP10	0.223873	0.427926	0.951506	0.0888763	-1.36847	0.622211	0.112074	-0.725926	1	0.241656	0.493959	1	1.173	2.74869	0.0461445
ENSG00000130202	PVRL2	0.347165	0.545384	0.951506	0.100726	-1.83597	0.15095	0.0960635	-1.54343	0.682809	0.289987	0.118213	1	2.346	3.20993	0.00334698
ENSG00000130844	ZNF331	0.970116	0.339835	0.951506	0.586583	-0.757031	1	0.608402	-0.563243	1	2.99653	1.86656	0.133382	0.344999	-1.19926	1
ENSG00000118292	C1orf54	14.2824	0.196497	0.956021	15.7015	0.32402	1	10.3909	-0.428881	1	0.144993	-6.23758	0.00852797	1.38	-3.34059	0.977591
ENSG00000119801	YPEL5	2.66052	0.200272	0.962454	1.8664	-0.568471	1	1.58505	-0.727543	0.921259	6.6697	1.45183	0.313294	4.48499	0.799955	1
ENSG00000139597	N4BP2L1	0.334187	0.262117	0.97582	0.0888763	-2.08784	0.053677	0.128085	-1.22392	0.783784	0.628305	1.11821	0.798141	2.622	3.3348	0.00109432
ENSG00000070190	DAPP1	0.876025	0.20022	0.983473	0.545108	-0.777379	1	0.640423	-0.388458	1	0.966623	0.242949	1	3.51899	2.1546	0.0810802
ENSG00000141526	SLC16A3	0.528859	0.205534	0.999038	0.319955	-0.81573	1	0.352233	-0.505291	1	2.07824	2.2118	0.0411727	0.207	-0.965982	1
ENSG00000074800	ENO1	4.97063	0.0139872	1	3.33582	-0.755641	0.905519	9.75045	1.1415	0.0884329	3.28652	-0.653607	1	4.96799	-0.0687307	1
ENSG00000175130	MARCKSL1	2.61834	0.0802015	1	0.859137	-1.91888	0.0469167	1.69712	-0.654503	1	2.36823	-0.149622	1	24.84	3.56079	0.000137415
ENSG00000116209	TMEM59	1.76827	0.0726819	1	1.7716	0.0488404	1	1.58505	-0.146346	1	1.93325	0.136887	1	0.689999	-1.30441	1
ENSG00000116717	GADD45A	0.467213	0.100041	1	0.231078	-1.2116	0.738572	0.384254	-0.229346	1	1.73992	2.07285	0.189439	1.173	1.41786	0.977924
ENSG00000158869	FCER1G	4.41257	0.126806	1	4.41419	0.0785564	1	2.84988	-0.64275	0.964515	6.62137	0.61766	0.927051	1.173	-1.89279	1
ENSG00000173726	TOMM20	1.16803	0.00558069	1	1.19094	0.0425854	1	1.00867	-0.232386	1	1.35327	0.206487	1	1.242	0.075665	1
ENSG00000119782	FKBP1B	0.937671	0.150227	1	1.11392	0.469986	1	0.576381	-0.678887	0.957406	0.0483312	-3.32844	0.532395	0	-3.82975	0.904951
ENSG00000184924	PTRHD1	1.34973	0.0935206	1	1.46942	0.237899	1	1.13675	-0.230275	1	0.676636	-0.94731	1	0.275999	-2.05014	1
ENSG00000158050	DUSP2	8.93221	0.0114054	1	9.53346	0.137714	1	7.47694	-0.296799	1	11.0195	0.261356	1	4.00199	-1.24303	1
ENSG00000125538	IL1B	1.42111	0.0607789	1	1.14947	-0.379706	1	0.768508	-0.92817	1	5.50975	2.09641	0.284443	0.482999	-1.45613	1
ENSG00000114942	EEF1B2	16.9203	0.0968812	1	17.0405	0.0724202	1	16.8591	0.024466	1	9.85956	-0.815298	1	5.79599	-1.60253	1
ENSG00000114784	EIF1B	1.2167	0.0550664	1	1.24427	0.0811232	1	1.13675	-0.0836603	1	0.966623	-0.314206	1	0.758999	-0.639373	1
ENSG00000109321	AREG	1.40488	0.0128889	1	0.888763	-0.856055	1	0.640423	-1.20622	0.844273	8.60295	2.86867	0.00524103	0.207	-2.46878	1
ENSG00000150753	CCT5	0.678108	0.112425	1	0.408831	-0.876613	0.859793	1.37691	1.27361	0.082487	0.338318	-0.854201	1	0.344999	-0.77552	1
ENSG00000134480	CCNH	0.489925	0.0271967	1	0.396981	-0.386356	1	0.416275	-0.218256	1	1.69159	1.91047	0.126972	0	-2.95061	1
ENSG00000030110	BAK1	0.298497	0.0817277	1	0.165902	-1.01041	0.96185	0.384254	0.489473	0.99709	1.06329	2.01092	0.192649	0.0689999	-1.20503	1
ENSG00000006451	RALA	0.587261	0.148544	1	0.284404	-1.22769	0.349177	0.54436	-0.0301013	1	1.83658	1.80776	0.181717	1.449	1.3997	0.778151
ENSG00000104312	RIPK2	0.444501	0.184775	1	0.266629	-0.837599	1	0.224148	-0.910458	0.926632	1.49827	1.95608	0.177994	0.965998	1.25268	1
ENSG00000120217	CD274	0.0778689	0.186425	1	0.0177753	-2.06104	0.65849	0	-2.41072	0.683117	0	-0.749084	1	1.035	4.37132	0.000942407
ENSG00000185507	IRF7	0.824112	0.112425	1	0.633984	-0.439549	1	0.608402	-0.413302	1	2.27156	1.57915	0.388485	0.758999	-0.0404919	1
ENSG00000023445	BIRC3	3.71499	0.0779064	1	1.70642	-1.37476	0.218117	1.52101	-1.35732	0.639985	3.18986	-0.235441	1	33.7409	3.47597	5.8608e-05
ENSG00000119986	AVPI1	0.551571	0.153067	1	0.355505	-0.733184	1	0.384254	-0.464724	1	2.07824	2.11424	0.126972	0.344999	-0.455529	1
ENSG00000136111	TBC1D4	0.330943	0.0507322	1	0.106652	-1.90057	0.113169	0.0960635	-1.6849	0.635138	0.724967	1.24255	0.721435	3.17399	3.58352	0.0003248
ENSG00000089737	DDX24	0.655396	0.0982803	1	0.456232	-0.628633	1	0.608402	-0.0566084	1	1.93325	1.686	0.221814	0.551999	-0.135214	1
ENSG00000051108	HERPUD1	3.52357	0.133481	1	2.30486	-0.73355	1	2.17744	-0.705807	0.964515	14.741	2.25685	0.0121759	1.794	-0.97107	1
ENSG00000182481	KPNA2	0.642418	0.00926854	1	0.314029	-1.288	0.340791	1.64909	1.6607	0.0109057	0.144993	-1.83852	1	0.758999	0.279823	1
ENSG00000124145	SDC4	0.340676	0.308964	1	0.201453	-0.789735	1	0.112074	-1.41072	1	1.35327	2.29676	0.373865	0.275999	0.0493936	1
ENSG00000196396	PTPN1	0.327698	0.0535308	1	0.136277	-1.50287	0.191809	0.240159	-0.402311	1	0.724967	1.25933	0.672899	2.139	2.90255	0.0035663
ENSG00000089351	GRAMD1A	0.334187	0.0479927	1	0.201453	-0.895228	0.96185	0.288191	-0.162796	1	0.483312	0.644759	1	1.656	2.44749	0.0489384
ENSG00000104856	RELB	0.467213	0.150227	1	0.231078	-1.18537	0.481261	0.288191	-0.637398	1	0.579974	0.440982	1	2.96699	2.89664	0.00237545
ENSG00000104951	IL4I1	0.454235	0.109869	1	0.118502	-2.21098	0.0862692	0.128085	-1.75117	0.696443	1.25661	1.60552	0.568319	4.00199	3.45399	0.00330495
ENSG00000269404	SPIB	0.548327	0.133798	1	0.438456	-0.349494	1	0.128085	-2.0191	0.412762	2.3199	2.29754	0.0823199	0.207	-1.05014	1
ENSG00000104267	CA2	0.0519126	-3.38883	0.018102	0.0888763	-2.01523	1	0.0640423	-2.03757	1	6.47638	6.58407	1.64868e-06	0	-2.23071	1
ENSG00000166428	PLD4	0.0551571	-2.72608	0.0381657	0.071101	-1.79356	1	0.0800529	-1.24499	1	4.10815	5.97416	1.64868e-06	0	-1.72821	1
ENSG00000169508	GPR183	2.13815	-1.0575	0.280549	1.5583	-1.32407	0.490243	1.92127	-0.819648	1	28.4671	3.58484	2.28772e-05	14.835	2.26114	0.162558
ENSG00000204482	LST1	2.42691	-0.895499	0.30347	3.09882	-0.187486	1	1.93728	-0.892925	0.898754	25.4222	3.24007	2.41632e-05	2.346	-0.598179	1
ENSG00000145287	PLAC8	0.0973361	-2.2997	0.217673	0.0533258	-2.67457	0.809748	0.144095	-0.919918	1	5.31643	5.77116	2.86917e-05	0.207	-0.134206	1
ENSG00000158488	CD1E	0	-6.82421	0.000170909	0.0177753	-3.30896	0.96185	0	-3.59917	1	3.81816	6.75118	5.08798e-05	1.035	2.80364	0.752031
ENSG00000126759	CFP	0.103825	-1.41304	0.33206	0.0592508	-1.89439	0.617248	0.0480318	-1.6987	0.86208	2.22323	4.27757	9.11066e-05	1.104	2.74258	0.257173
ENSG00000160593	JAML	0.298497	-0.757808	0.736447	0.314029	-0.435433	1	0.176116	-1.16105	0.870954	3.38318	3.52315	0.00011092	0.0689999	-1.64787	1
ENSG00000111729	CLEC4A	0.123292	-1.05338	0.394461	0.177753	-0.070315	1	0.0960635	-0.849529	1	1.5466	3.47365	0.00011092	0.0689999	-0.56279	1
ENSG00000116031	CD207	0	-5.2539	0.0488572	0.0118502	-2.10834	1	0	-2.02885	1	1.44993	8.04641	0.000182283	0	0.134283	1
ENSG00000164169	PRMT9	0.304986	-0.83932	0.643526	0.314029	-0.53881	1	0.320212	-0.380044	1	3.38318	3.40908	0.000381531	0.207	-0.716141	1
ENSG00000140749	IGSF6	0.0389344	-1.50906	0.527699	0.0237003	-1.73911	1	0.0800529	0.315102	1	1.01495	4.61305	0.000391432	0.0689999	0.752412	1
ENSG00000121064	SCPEP1	0.0940915	-1.03053	0.692181	0.071101	-1.16795	1	0.144095	0.147645	1	1.44993	3.93094	0.000450197	0.0689999	-0.161173	1
ENSG00000132744	ACY3	0.0194672	-3.13007	0.395331	0.0118502	-2.98704	1	0	-2.8671	1	2.41656	7.17968	0.000679054	0	-0.703966	1
ENSG00000103811	CTSH	0.846824	-0.679906	0.6071	0.776186	-0.640159	1	0.784519	-0.508021	1	6.28305	2.76224	0.000688912	3.58799	1.74673	0.363801
ENSG00000160307	S100B	4.5748	-0.411449	0.951506	3.86316	-0.605522	1	3.18611	-0.809227	1	36.49	3.08587	0.000688912	1.104	-2.29276	1
ENSG00000110031	LPXN	0.103825	-0.946469	0.713541	0.100726	-0.698467	1	0.112074	-0.306387	1	1.35327	3.65252	0.00104899	0.138	0.354248	1
ENSG00000158481	CD1C	0.194672	-1.47844	0.504305	0.278479	-0.476075	1	0.0640423	-2.32787	0.912475	4.44647	4.37085	0.00118112	0.207	-0.493749	1
ENSG00000227507	LTB	3.21858	-0.40487	0.951506	3.31805	-0.222882	1	1.08872	-1.88506	0.432197	23.5856	2.93051	0.00223004	1.38	-1.47135	1
ENSG00000147443	DOK2	0.139515	-1.24193	0.284665	0.201453	-0.239183	1	0.240159	0.132898	1	1.73992	3.28672	0.00251698	0.275999	0.489377	1
ENSG00000084070	SMAP2	0.133026	-0.771382	0.744775	0.112577	-0.809498	1	0.128085	-0.384389	1	1.20828	3.09222	0.00261787	0.620999	1.94602	0.616702
ENSG00000132465	JCHAIN	0.0194672	-4.53143	0.381626	0.0177753	-3.89898	1	0.0160106	-3.16437	1	6.52471	8.30521	0.00601788	0	-2.01115	1
ENSG00000182247	UBE2E2	0.230362	-0.465843	0.951506	0.237003	-0.251922	1	0.144095	-0.871984	0.926145	1.49827	2.6999	0.00625722	0.344999	0.515712	1
ENSG00000054277	OPN3	0.090847	-0.966232	0.73611	0.100726	-0.476075	1	0.0160106	-2.23239	0.625362	1.06329	3.41938	0.00637904	0.551999	2.24008	0.616702
ENSG00000162896	PIGR	0.00324454	-4.37943	0.455925	0	-3.94856	1	0	-2.19391	1	1.69159	8.84711	0.00738133	0	-0.0307767	1
ENSG00000235162	C12orf75	0.0519126	-2.44397	0.0368413	0.0888763	-1.07896	1	0.448296	1.78606	0.316069	1.69159	3.91637	0.00852797	0.0689999	-0.391179	1
ENSG00000158477	CD1A	0.00973361	-3.33879	0.470459	0.0237003	-1.50464	1	0	-2.23239	1	1.44993	6.63138	0.00889934	0	-0.0692509	1
ENSG00000148180	GSN	1.8137	-0.424516	0.951506	1.25612	-0.965849	0.736107	1.32888	-0.729132	0.973343	9.81123	2.37519	0.00911109	10.419	2.37948	0.0310552
ENSG00000150782	IL18	0.217384	-0.916457	0.44206	0.391056	0.519625	1	0.176116	-0.7832	1	1.59493	2.58473	0.0149099	0	-2.29706	1
ENSG00000135821	GLUL	0.31472	-0.537308	0.933439	0.266629	-0.666758	1	0.448296	0.28856	1	1.98158	2.58568	0.0205109	0.551999	0.620681	1
ENSG00000152492	CCDC50	0.0778689	-1.56565	0.541029	0.0592508	-1.56508	1	0.128085	-0.136462	1	1.5466	3.91422	0.0229935	0.896998	2.75721	0.585068
ENSG00000153201	RANBP2	0.214139	-0.569679	0.884367	0.266629	0.0429858	1	0.144095	-0.822402	0.99355	1.30494	2.51875	0.0250658	0.275999	0.291151	1
ENSG00000132514	CLEC10A	0.0227117	-2.66894	0.283997	0.0829512	-0.0416719	1	0.0480318	-0.569421	1	1.20828	4.67718	0.02567	0.0689999	0.53482	1
ENSG00000132965	ALOX5AP	0.266052	-0.984211	0.813442	0.266629	-0.699363	1	0.480318	0.369825	1	3.14153	3.40869	0.0261844	0.0689999	-1.62222	1
ENSG00000170275	CRTAP	0.181694	-0.716464	0.73611	0.219228	-0.135038	1	0.256169	0.184141	1	1.11162	2.42925	0.033304	0.275999	0.445322	1
ENSG00000010610	CD4	0.295253	-0.454126	0.951506	0.36143	0.0961461	1	0.208138	-0.723998	1	1.5466	2.32926	0.0356572	0.138	-0.865717	1
ENSG00000152558	TMEM123	0.554816	-0.497484	0.89119	0.426606	-0.820748	1	0.800529	0.317279	1	2.80321	2.22443	0.036067	2.001	1.62614	0.577862
ENSG00000107317	PTGDS	0.0648907	-3.85061	0.616837	0.106652	-2.53558	1	0.0320212	-3.52878	1	11.6478	7.23849	0.0457266	0	-2.96087	1
ENSG00000012061	ERCC1	0.311475	-0.838409	0.472195	0.414756	-0.0487936	1	0.592392	0.55611	0.890017	1.83658	2.26214	0.0467799	0.275999	-0.418258	1
ENSG00000137673	MMP7	0	-5.01686	0.586132	0.00592508	-2.494	1	0	-1.79181	1	1.25661	8.43207	0.0639953	0	0.371322	1
ENSG00000162772	ATF3	0.986339	-0.896417	0.287389	1.4872	0.150708	1	1.32888	-0.0678747	1	5.21977	2.0212	0.0813795	3.31199	1.24842	0.891587
ENSG00000113269	RNF130	0.149249	-0.677283	0.951506	0.124427	-0.771531	1	0.112074	-0.684898	1	1.44993	3.29153	0.0813795	0.413999	1.27179	1
ENSG00000149269	PAK1	0.850068	-0.335492	0.951506	0.746561	-0.474938	1	1.18478	0.352576	1	3.33485	1.89957	0.0823199	1.173	0.293319	1
ENSG00000011600	TYROBP	3.40027	-0.363293	0.951506	3.41285	-0.245282	1	2.17744	-0.908101	0.841098	13.6294	1.90521	0.0834632	11.868	1.61683	0.408055
ENSG00000042493	CAPG	0.512637	-0.96271	0.223507	0.663609	-0.213551	1	0.880582	0.287621	1	2.75488	2.00768	0.0848172	2.96699	2.05691	0.15859
ENSG00000135916	ITM2C	0.100581	-1.2539	0.824102	0.100726	-0.891112	1	0.27218	0.863538	0.878237	1.49827	3.63279	0.0896652	0	-1.42124	1
ENSG00000054967	RELT	0.24334	-0.131501	1	0.189603	-0.540205	1	0.160106	-0.623059	1	1.01495	2.15933	0.0896652	0.551999	1.22966	1
ENSG00000214253	FIS1	0.334187	-0.497749	0.906933	0.367355	-0.154147	1	0.416275	0.0980035	1	1.49827	2.04056	0.091395	0.482999	0.377777	1
ENSG00000126709	IFI6	0.506148	-0.16281	1	0.319955	-0.946434	1	0.672445	0.386524	1	2.27156	2.23424	0.0932837	0.551999	0.119783	1
ENSG00000100453	GZMB	0.947404	-0.518572	0.951506	0.876913	-0.505783	1	1.02468	-0.169105	1	6.62137	2.7689	0.101461	0.896998	-0.340398	1
ENSG00000110944	IL23A	0.0713798	-0.685942	0.956021	0.0355505	-1.51672	1	0.0320212	-1.09994	1	1.11162	4.30795	0.105764	0	-0.576211	1
ENSG00000232629	HLA-DQB2	0.14276	-1.03958	0.951506	0.0355505	-2.8144	1	0.0800529	-1.29431	1	2.80321	4.51543	0.121237	0.689999	1.80522	1
ENSG00000067182	TNFRSF1A	0.301742	-0.0124667	1	0.201453	-0.749377	1	0.336222	0.208186	1	1.11162	2.01422	0.131448	0.207	-0.247588	1
ENSG00000111843	TMEM14C	1.41462	-0.446443	0.858028	1.42202	-0.299926	1	2.30552	0.539026	0.774216	5.1231	1.69584	0.133382	1.656	-0.0338927	1
ENSG00000166295	ANAPC16	0.768955	-0.469504	0.8553	0.829512	-0.176987	1	0.800529	-0.194676	1	2.89987	1.75617	0.135974	2.346	1.37722	0.627132
ENSG00000110719	TCIRG1	0.272541	-0.175152	1	0.237003	-0.370242	1	0.27218	-0.0433524	1	1.06329	2.02083	0.151673	0.207	-0.178875	1
ENSG00000153234	NR4A2	2.10246	-0.357277	0.951506	2.34633	-0.0294414	1	2.30552	-0.0607583	1	7.39467	1.69841	0.163968	1.725	-0.511053	1
ENSG00000079459	FDFT1	0.223873	-0.766721	0.596731	0.248854	-0.335212	1	0.576381	1.13753	0.33479	1.06329	1.97192	0.172699	0.138	-0.645752	1
ENSG00000171476	HOPX	0.146004	-1.06098	0.615181	0.231078	0.107086	1	0.160106	-0.40767	1	1.06329	2.47282	0.200431	0.758999	1.89327	0.858823
ENSG00000143669	LYST	0.0551571	-1.65429	0.203834	0.0651759	-0.935506	1	0.0640423	-0.616727	1	0.579974	2.62273	0.223091	1.449	4.14626	0.00110805
ENSG00000204397	CARD16	0.256318	-0.733066	0.726759	0.248854	-0.560772	1	0.464307	0.55611	0.922044	1.20828	1.97674	0.229281	1.242	1.96717	0.429139
ENSG00000017427	IGF1	0.0129781	-2.47254	0.933023	0.00592508	-2.494	1	0.0160106	-0.739346	1	1.01495	6.32926	0.238378	0	0.371322	1
ENSG00000157303	SUSD3	0.382855	-0.325913	0.951506	0.444381	0.0825536	1	0.400265	-0.0784348	1	1.35327	1.76037	0.245394	0	-2.76969	1
ENSG00000122694	GLIPR2	0.502903	-0.546153	0.844589	0.462157	-0.53336	1	0.720476	0.277008	1	1.88492	1.70909	0.248725	2.346	1.99508	0.193036
ENSG00000109861	CTSC	0.707309	-0.202901	0.984986	0.462157	-0.919144	0.96185	1.00867	0.47251	0.933126	2.41656	1.75715	0.26032	1.794	1.25408	0.977924
ENSG00000059377	TBXAS1	0.454235	-0.0586369	1	0.474007	0.0538464	1	0.240159	-0.961739	0.86208	1.44993	1.74263	0.26923	0.0689999	-1.87661	1
ENSG00000277443	MARCKS	0.415301	-0.884777	0.527699	0.331805	-1.02516	0.992695	0.352233	-0.746299	1	2.02991	1.91362	0.285776	5.86499	3.64494	0.000183634
ENSG00000196154	S100A4	1.7488	-0.522857	0.844589	1.78345	-0.328841	1	3.61839	0.899575	0.481557	6.28305	1.63379	0.292607	0.896998	-1.23918	1
ENSG00000122068	FYTTD1	0.197917	-0.74716	0.690096	0.219228	-0.324072	1	0.288191	0.208186	1	0.869961	1.86983	0.292607	1.104	2.18932	0.227061
ENSG00000100918	REC8	0.35041	-0.141759	1	0.402906	0.19949	1	0.192127	-0.927875	0.852841	1.11162	1.6999	0.293386	0	-2.54924	1
ENSG00000069329	VPS35	0.425034	-0.487038	0.89119	0.444381	-0.246069	1	0.800529	0.775077	0.660448	1.49827	1.65481	0.293386	0.207	-0.991248	1
ENSG00000172216	CEBPB	0.606728	-0.442817	0.951506	0.835437	0.349942	1	0.480318	-0.592505	1	2.02991	1.58775	0.313294	0.482999	-0.468782	1
ENSG00000137210	TMEM14B	0.876025	-0.47165	0.847759	0.965789	-0.136445	1	1.34489	0.427753	0.926632	2.80321	1.49105	0.315528	1.311	0.33068	1
ENSG00000216490	IFI30	1.0999	-0.0715757	1	1.09022	-0.0657087	1	0.672445	-0.801368	0.896069	3.09319	1.50972	0.353806	1.242	0.127396	1
ENSG00000123146	ADGRE5	0.515881	-0.116394	1	0.515482	-0.0740934	1	0.416275	-0.374229	1	1.59493	1.65612	0.35467	0.207	-1.07871	1
ENSG00000089327	FXYD5	2.0473	-0.439053	0.85414	2.65444	0.219713	1	2.56169	0.103284	1	5.8964	1.33198	0.406642	0.689999	-1.7734	1
ENSG00000111912	NCOA7	0.363388	-0.209504	0.98763	0.379205	-0.0476582	1	0.288191	-0.430018	1	1.11162	1.60393	0.407984	0.482999	0.410492	1
ENSG00000139218	SCAF11	0.405567	-0.0777137	1	0.37328	-0.206715	1	0.352233	-0.229081	1	1.11162	1.50059	0.43937	0.413999	0.115667	1
ENSG00000172175	MALT1	0.0681352	-1.45051	0.284665	0.0948014	-0.484536	1	0.0960635	-0.243193	1	0.483312	2.15933	0.43937	1.311	3.74572	0.00329171
ENSG00000138777	PPA2	0.489925	-0.161248	1	0.420681	-0.395733	1	0.704466	0.51871	0.86208	1.30494	1.40239	0.458035	0.275999	-0.699068	1
ENSG00000078081	LAMP3	0.0713798	-2.51883	0.0595872	0.00592508	-4.81592	0.039954	0	-4.07192	0.649942	1.11162	2.44196	0.475197	6.14099	6.11594	1.22519e-06
ENSG00000166347	CYB5A	0.13627	-0.538126	0.951506	0.071101	-1.43099	0.67276	0.240159	0.675691	0.927853	0.531643	1.85275	0.484117	1.035	2.83883	0.057462
ENSG00000165704	HPRT1	0.399078	-0.415179	0.951506	0.302179	-0.786862	1	0.944625	1.22894	0.131046	1.11162	1.33733	0.547689	0.620999	0.49498	1
ENSG00000168685	IL7R	0.0519126	-1.7659	0.406945	0.0533258	-1.25007	1	0.0320212	-1.3995	1	0.483312	2.32926	0.568319	1.932	4.78873	0.00215029
ENSG00000106268	NUDT1	0.24334	-1.10113	0.153132	0.314029	-0.33295	1	1.08872	1.91461	0.00151049	0.869961	1.29575	0.600747	0.0689999	-1.56952	1
ENSG00000155307	SAMSN1	0.165471	-2.03263	0.168693	0.154052	-1.69158	1	0.208138	-0.97152	1	1.44993	1.9519	0.603848	7.86599	5.1053	0.000180424
ENSG00000128340	RAC2	0.538593	-0.626699	0.690096	0.592508	-0.255823	1	1.39292	1.23657	0.131046	1.44993	1.14354	0.651041	0.344999	-0.821323	1
ENSG00000233276	GPX1	9.22097	-0.127549	1	9.88304	0.051274	1	9.12603	-0.102654	1	18.7042	0.94926	0.674713	4.13999	-1.30738	1
ENSG00000244754	N4BP2L2	0.311475	-0.958319	0.363028	0.408831	-0.179682	1	0.400265	-0.154384	1	0.966623	1.16863	0.713295	3.31199	3.07229	0.00272442
ENSG00000122644	ARL4A	0.55806	-0.76356	0.545496	1.08429	0.85964	0.792021	0.576381	-0.382336	1	1.49827	1.05147	0.735218	0.207	-1.54584	1
ENSG00000234883	MIR155HG	0.317964	-0.361507	0.970777	0.136277	-1.68553	0.96185	0.0960635	-1.83532	0.979757	0.966623	1.51491	0.75288	4.13999	3.89996	0.0140673
ENSG00000118242	MREG	0.00973361	-2.53143	0.282824	0.00592508	-2.19854	1	0	-1.50802	1	0.144993	2.35525	0.791733	1.035	6.17868	0.000168625
ENSG00000111237	VPS29	1.1583	-0.351397	0.951506	1.05467	-0.4202	1	2.40159	1.02033	0.222599	2.36823	0.863656	0.7959	1.173	-0.172999	1
ENSG00000133703	KRAS	0.194672	-0.256046	0.963274	0.130352	-0.873759	1	0.192127	-0.0784348	1	0.43498	1.16622	0.798141	1.311	2.80017	0.0280868
ENSG00000133639	BTG1	3.69228	-0.228379	0.957868	2.57741	-0.829683	0.986051	2.88191	-0.529007	1	7.443	0.891259	0.798141	26.496	2.86955	0.00202256
ENSG00000134248	LAMTOR5	0.934426	-0.39213	0.951506	1.10799	0.0706459	1	1.32888	0.349867	0.979757	1.88492	0.826681	0.808123	1.242	0.202602	1
ENSG00000130770	ATPIF1	1.06421	-0.32734	0.951506	1.31537	0.206922	1	1.34489	0.193711	1	2.07824	0.810183	0.832231	0.482999	-1.22646	1
ENSG00000123136	DDX39A	0.246585	-0.987111	0.277076	0.266629	-0.564275	1	1.07271	1.96345	0.000781276	0.676636	0.984158	0.845836	0.344999	0.0983032	1
ENSG00000116741	RGS2	3.33214	-0.0819299	1	3.5669	0.0811633	1	2.44962	-0.543426	1	5.79974	0.744295	0.863667	4.48499	0.329011	1
ENSG00000089094	KDM2B	0.194672	-0.526694	0.951506	0.148127	-0.833085	1	0.288191	0.380826	1	0.43498	1.01042	0.870275	1.587	2.94346	0.00923679
ENSG00000184990	SIVA1	0.55806	-0.769229	0.393158	0.592508	-0.434044	1	1.90526	1.65565	0.00266105	1.25661	0.78461	0.870275	0.620999	-0.206754	1
ENSG00000115919	KYNU	0.181694	-0.442703	0.951506	0.106652	-1.20543	0.818296	0.240159	0.260654	1	0.386649	1.00162	0.91718	1.725	3.26441	0.00237545
ENSG00000197956	S100A6	6.24898	-0.533975	0.740975	8.53805	0.253904	1	9.76646	0.405997	0.907849	11.9378	0.632786	0.927051	7.86599	-0.0205689	1
ENSG00000143222	UFC1	1.17452	-0.12353	1	1.23834	0.0238517	1	1.23282	0.00862192	1	1.93325	0.659693	0.927051	1.035	-0.249684	1
ENSG00000172292	CERS6	0.0940915	-0.728878	0.844589	0.0592508	-1.23387	0.96185	0.176116	0.669767	0.957406	0.241656	1.19605	0.927051	1.104	3.45878	0.00202256
ENSG00000111716	LDHB	1.41462	-0.359855	0.951506	1.25612	-0.474041	1	3.36222	1.26293	0.0593235	2.56155	0.670517	0.927051	0.620999	-1.33229	1
ENSG00000265241	RBM8A	1.28808	-0.266366	0.951506	1.06059	-0.551037	1	2.62574	1.04424	0.200367	2.22323	0.652453	0.927277	1.656	0.202313	1
ENSG00000117616	RSRP1	0.587261	-0.169314	1	0.69916	0.248818	1	0.496328	-0.337605	1	1.01495	0.740007	0.939868	0.413999	-0.4734	1
ENSG00000136938	ANP32B	1.27835	-0.546691	0.720761	1.22057	-0.469788	1	3.58637	1.44346	0.0107936	2.41656	0.630217	0.942553	1.242	-0.346535	1
ENSG00000102962	CCL22	0.330943	-1.88933	0.693172	0.0948014	-3.35209	1	0.0160106	-4.736	1	1.44993	0.980325	0.945065	19.458	6.09452	0.00126813
ENSG00000105829	BET1	0.116803	-0.78141	0.844589	0.154052	-0.00658945	1	0.0480318	-1.44389	0.848052	0.289987	1.07514	0.957237	1.311	3.33068	0.0148577
ENSG00000138668	HNRNPD	0.431523	-0.911599	0.238298	0.657684	0.161355	1	1.28085	1.27324	0.0936585	0.966623	0.698811	0.964492	0.413999	-0.444421	1
ENSG00000106733	NMRK1	0.0713798	-1.75203	0.203457	0.0948014	-0.841471	1	0.0800529	-0.791814	1	0.289987	1.1095	0.964492	2.69099	4.85675	5.88663e-05
ENSG00000041357	PSMA4	1.14532	-0.253651	0.951506	0.971714	-0.486529	1	2.33755	1.05534	0.195491	1.93325	0.629591	0.964492	0.965998	-0.373864	1
ENSG00000160075	SSU72	1.00581	-0.118557	1	1.20279	0.293071	1	0.864572	-0.301131	1	1.30494	0.317117	1	0.482999	-1.03807	1
ENSG00000053371	AKR7A2	0.584016	-0.201511	0.962705	0.509557	-0.394198	1	1.15276	1.03544	0.271112	0.724967	0.246728	1	0.413999	-0.481574	1
ENSG00000125944	HNRNPR	0.506148	-0.209504	0.962454	0.402906	-0.567223	1	1.15276	1.29248	0.0783372	0.628305	0.255717	1	0.207	-1.09745	1
ENSG00000117614	SYF2	0.814378	-0.237848	0.951506	0.906538	0.0560022	1	1.10473	0.366747	0.979757	1.01495	0.208834	1	0.896998	0.0347469	1
ENSG00000142669	SH3BGRL3	8.97763	-0.184266	0.962454	10.1023	0.112359	1	10.7271	0.171791	1	12.3728	0.329934	1	6.07199	-0.744066	1
ENSG00000160050	CCDC28B	0.0648907	-1.37177	0.339209	0.0651759	-0.961502	1	0.192127	0.934621	0.797533	0.193325	1.02183	1	1.311	3.91564	0.00126813
ENSG00000126067	PSMB2	0.843579	-0.247687	0.951506	0.72286	-0.461931	1	1.72914	1.06948	0.19853	1.01495	0.15077	1	1.104	0.266139	1
ENSG00000168653	NDUFS5	2.17059	-0.203029	0.951506	2.51224	0.15932	1	2.60973	0.177106	1	3.18986	0.432657	1	0.896998	-1.38357	1
ENSG00000132780	NASP	0.295253	-0.989722	0.22388	0.414756	-0.0731778	1	1.15276	1.73776	0.0048189	0.483312	0.235745	1	0.344999	-0.167098	1
ENSG00000173660	UQCRH	3.9486	-0.115288	1	4.27791	0.0827857	1	4.57903	0.16364	1	5.07477	0.267469	1	1.863	-1.2007	1
ENSG00000143401	ANP32E	0.321209	-0.715394	0.650198	0.254779	-0.909034	0.96185	1.32888	2.10408	0.000197743	0.579974	0.538416	1	0.207	-0.716141	1
ENSG00000266472	MRPS21	1.08043	-0.410762	0.919811	1.38647	0.221528	1	1.56904	0.371102	0.957406	1.4016	0.157806	1	1.518	0.261369	1
ENSG00000143621	ILF2	0.600239	-0.589208	0.690096	0.586583	-0.452805	1	1.82521	1.57101	0.00512531	0.966623	0.400613	1	0.551999	-0.362205	1
ENSG00000163463	KRTCAP2	1.1875	-0.407544	0.929057	1.55237	0.263636	1	1.69712	0.345497	0.984552	1.69159	0.292517	1	1.173	-0.240113	1
ENSG00000143256	PFDN2	1.30755	-0.467171	0.844589	1.93158	0.484755	1	1.72914	0.180099	1	1.64326	0.0717539	1	0.965998	-0.682617	1
ENSG00000090104	RGS1	9.00683	-0.0305236	1	6.8968	-0.542035	1	7.73311	-0.278092	1	11.3578	0.273843	1	39.3299	2.15022	0.0588929
ENSG00000159166	LAD1	0	-5.63577	0.026817	0	-4.16537	1	0	-2.41072	1	0.0966623	0.904591	1	2.75999	8.95127	2.90392e-05
ENSG00000069275	NUCKS1	0.574283	-1.26125	0.0239608	0.805812	-0.320557	1	3.15409	2.19781	1.1063e-05	1.01495	0.100439	1	0.965998	0.0302848	1
ENSG00000153187	HNRNPU	0.817623	-0.22651	0.951506	0.882838	0.00186952	1	1.08872	0.342706	1	1.25661	0.519179	1	0.827998	-0.0750799	1
ENSG00000197872	FAM49A	0.168716	-0.096293	1	0.0651759	-1.646	0.421216	0.128085	-0.353692	1	0.241656	0.677181	1	1.656	3.55575	0.00110805
ENSG00000115128	SF3B6	0.953893	-0.551827	0.709702	1.32722	0.280256	1	1.60106	0.524006	0.810646	1.4016	0.264399	1	1.38	0.231144	1
ENSG00000228474	OST4	5.13934	-0.191183	0.956321	5.87768	0.14173	1	4.81919	-0.221787	1	6.6697	0.240095	1	9.17698	0.686345	1
ENSG00000243147	MRPL33	0.937671	-0.219419	0.951506	1.11392	0.204748	1	1.10473	0.144824	1	1.30494	0.370793	1	0.482999	-0.98623	1
ENSG00000115484	CCT4	0.840335	-0.326687	0.951506	0.948014	0.0181606	1	1.44095	0.706352	0.648216	1.01495	0.114244	1	0.689999	-0.41446	1
ENSG00000138071	ACTR2	1.0123	-0.167412	0.990134	1.12577	0.10361	1	1.15276	0.117903	1	1.30494	0.282412	1	0.965998	-0.148052	1
ENSG00000168894	RNF181	0.762466	-0.555679	0.736447	0.936163	0.0153531	1	1.39292	0.667618	0.696443	1.11162	0.262143	1	2.139	1.2014	0.897631
ENSG00000115523	GNLY	4.91872	-0.595967	0.666688	8.08774	0.617288	1	6.53232	0.0976404	1	6.81469	0.113541	1	4.69199	-0.457212	1
ENSG00000158417	EIF5B	0.713798	-0.375797	0.951506	0.953939	0.338646	1	1.00867	0.353763	0.999281	0.82163	0.0301219	1	0.413999	-0.865717	1
ENSG00000065548	ZC3H15	0.499658	-0.533292	0.805263	0.628059	0.0834946	1	1.00867	0.860723	0.506469	0.628305	0.0965181	1	0.758999	0.367034	1
ENSG00000013441	CLK1	1.15181	-0.355822	0.951506	1.6294	0.480672	1	1.12074	-0.241979	1	1.49827	0.18934	1	1.173	-0.167098	1
ENSG00000172428	MYEOV2	1.49898	-0.165207	0.98452	1.78345	0.24663	1	1.40893	-0.193474	1	1.83658	0.192745	1	1.449	-0.159553	1
ENSG00000134107	BHLHE40	1.71311	-0.204039	0.956021	2.18043	0.364202	1	1.34489	-0.498395	1	2.46489	0.406077	1	1.587	-0.247588	1
ENSG00000170860	LSM3	0.798156	-0.732812	0.412427	0.942088	-0.205084	1	2.46563	1.48753	0.00950231	1.30494	0.319628	1	0.965998	-0.111649	1
ENSG00000131378	RFTN1	0.165471	-0.737883	0.723335	0.183678	-0.308965	1	0.208138	0.0027173	1	0.193325	0.0683713	1	1.794	3.28971	0.00111399
ENSG00000232112	TMA7	6.20031	-0.334468	0.951506	8.05219	0.3056	1	7.84519	0.17951	1	8.02297	0.157756	1	4.76099	-0.631252	1
ENSG00000114861	FOXP1	0.373122	-0.270386	0.951506	0.414756	0.0355985	1	0.368243	-0.134206	1	0.43498	0.17256	1	1.242	1.65842	0.585068
ENSG00000091972	CD200	0.0129781	-2.41114	0.395331	0.0118502	-1.798	1	0	-1.73935	1	0.0966623	1.61829	1	1.242	6.25668	0.000343652
ENSG00000121594	CD80	0.266052	-0.00438914	1	0.195528	-0.57051	1	0.112074	-1.18413	0.808635	0.338318	0.477508	1	1.656	2.80017	0.0303393
ENSG00000121552	CSTA	0.0843579	-2.4204	0.381626	0.106652	-1.54646	1	0.0800529	-1.58932	1	0.241656	0.0723184	1	6.62399	5.99723	0.0010263
ENSG00000184897	H1FX	0.525615	-0.693665	0.59288	0.71101	0.102939	1	1.20079	0.964261	0.409198	1.01495	0.609135	1	0.758999	0.197585	1
ENSG00000181788	SIAH2	0.395833	-0.255674	0.951506	0.314029	-0.598931	1	0.464307	0.141072	1	0.531643	0.367325	1	2.277	2.51125	0.025169
ENSG00000132463	GRSF1	0.3861	-0.909943	0.560093	0.367355	-0.739109	1	0.448296	-0.286349	1	0.82163	0.632786	1	6.00299	3.81156	0.000178368
ENSG00000138764	CCNG2	0.155738	-1.22415	0.223507	0.302179	0.376368	1	0.240159	-0.0288528	1	0.338318	0.547897	1	1.725	2.94838	0.0203466
ENSG00000113648	H2AFY	3.35161	-0.223389	0.951506	3.22325	-0.231139	1	6.5003	0.97793	0.22337	4.01149	0.108048	1	0.689999	-2.37521	1
ENSG00000177556	ATOX1	1.15505	-0.151788	1	0.977639	-0.424766	1	1.0567	-0.224431	1	1.49827	0.293476	1	5.51999	2.24473	0.0367708
ENSG00000137309	HMGA1	1.51195	-0.278863	0.951506	1.43387	-0.294077	1	3.026	1.00231	0.253736	2.12657	0.336144	1	0.965998	-0.794016	1
ENSG00000118418	HMGN3	1.21021	-0.642749	0.566382	1.43387	-0.12718	1	2.06537	0.489087	0.86208	1.98158	0.360414	1	6.34799	2.09945	0.069587
ENSG00000203760	CENPW	0.175205	-1.24832	0.093399	0.177753	-0.882945	1	1.18478	2.7052	2.82422e-07	0.386649	0.534223	1	0	-2.20503	1
ENSG00000122565	CBX3	0.879269	-0.470769	0.845159	0.888763	-0.304835	1	2.30552	1.37208	0.02506	1.20828	0.217749	1	0.413999	-1.22098	1
ENSG00000106605	BLVRA	0.123292	-1.05338	0.59288	0.112577	-0.892914	1	0.208138	0.253041	1	0.241656	0.575642	1	2.208	3.97514	0.000674788
ENSG00000105968	H2AFV	1.53142	-0.564599	0.689963	1.30352	-0.694358	1	4.8352	1.66066	0.000949873	2.27156	0.253714	1	2.415	0.323462	1
ENSG00000106153	CHCHD2	3.99402	-0.335034	0.951506	3.76835	-0.345057	1	7.87721	0.936538	0.260622	6.52471	0.511978	1	5.51999	0.233703	1
ENSG00000002933	TMEM176A	0.0778689	-1.67417	0.36685	0.0770261	-1.25368	1	0.0960635	-0.620047	1	0.193325	0.523375	1	3.10499	5.11728	0.000100977
ENSG00000013374	NUB1	0.269296	-0.894002	0.833843	0.207378	-1.08488	1	0.160106	-1.22547	1	0.43498	0.291749	1	5.51999	4.41	0.000239261
ENSG00000147140	NONO	0.502903	-0.281653	0.951506	0.438456	-0.446928	1	1.04069	1.07125	0.255618	0.676636	0.331406	1	0.689999	0.366645	1
ENSG00000005022	SLC25A5	4.65591	-0.236378	0.951506	4.35494	-0.294365	1	9.20609	1.00369	0.198397	6.37971	0.298877	1	1.38	-1.91986	1
ENSG00000168081	PNOC	0.0940915	-0.857202	0.951506	0.0118502	-3.3636	1	0.0160106	-2.21328	1	0.144993	0.487356	1	2.75999	5.3663	0.0367708
ENSG00000078668	VDAC3	0.502903	-0.391707	0.951506	0.479932	-0.353101	1	1.18478	1.23313	0.106054	0.724967	0.368841	1	0.413999	-0.362697	1
ENSG00000205189	ZBTB10	0.149249	-0.487805	0.951506	0.177753	0.0252626	1	0.0480318	-1.62831	0.696443	0.289987	0.884623	1	1.173	2.92234	0.0549783
ENSG00000164754	RAD21	0.217384	-1.14441	0.10762	0.254779	-0.546464	1	1.0567	2.04821	0.000283565	0.43498	0.44452	1	0.758999	1.22448	1
ENSG00000176485	PLA2G16	0.110314	-1.32815	0.601181	0.130352	-0.674979	1	0.0480318	-1.72593	1	0.241656	0.547897	1	3.10499	4.67987	0.000728828
ENSG00000154473	BUB3	0.259563	-0.892021	0.375622	0.308104	-0.314969	1	1.00867	1.81587	0.00275459	0.483312	0.492756	1	0.275999	-0.185896	1
ENSG00000139146	FAM60A	0.259563	-0.812168	0.524412	0.308104	-0.249593	1	0.448296	0.422311	1	0.531643	0.677181	1	2.139	2.75241	0.0120413
ENSG00000136003	ISCU	0.564549	-0.493002	0.861264	0.622134	-0.15074	1	0.688455	0.0487082	1	0.773299	0.229368	1	3.31199	2.38825	0.0302024
ENSG00000135148	TRAFD1	0.042179	-1.48961	0.412176	0.0533258	-0.665109	1	0.0480318	-0.44389	1	0.0966623	0.77029	1	1.311	4.69325	0.000180424
ENSG00000133106	EPSTI1	0.804645	-0.320964	0.951506	0.651759	-0.613578	1	0.640423	-0.524752	1	1.06329	0.249458	1	6.62399	3.06091	0.0155914
ENSG00000119705	SLIRP	0.613217	-0.485138	0.844589	0.651759	-0.216156	1	1.45696	1.18155	0.118903	0.82163	0.196054	1	0.758999	0.0912138	1
ENSG00000153048	CARHSP1	0.288764	-0.946469	0.284665	0.284404	-0.701828	1	1.42494	2.27858	9.88283e-06	0.483312	0.297408	1	0.138	-1.1251	1
ENSG00000170540	ARL6IP1	1.18101	-0.415427	0.951506	0.865062	-0.859109	0.876813	3.44228	1.61561	0.00396981	1.44993	0.071044	1	2.001	0.523325	1
ENSG00000132507	EIF5A	1.57036	-0.221353	0.951506	1.27389	-0.550276	1	3.18611	1.06321	0.188129	1.98158	0.205312	1	2.277	0.389623	1
ENSG00000141552	ANAPC11	1.16803	-0.471872	0.844589	1.27982	-0.149985	1	2.56169	1.0404	0.20319	1.49827	0.103533	1	1.725	0.294154	1
ENSG00000169689	STRA13	0.412056	-0.307536	0.951506	0.355505	-0.480797	1	1.04069	1.42331	0.0374213	0.483312	0.147927	1	0.0689999	-1.86024	1
ENSG00000125835	SNRPB	1.65796	-0.296966	0.951506	1.42202	-0.496876	1	4.01866	1.34177	0.0222096	1.93325	0.0474685	1	0.827998	-1.14741	1
ENSG00000132646	PCNA	0.162227	-1.50286	0.0287168	0.248854	-0.368127	1	1.20079	2.61961	4.22493e-06	0.289987	0.083656	1	0.0689999	-1.26427	1
ENSG00000125970	RALY	1.01878	-0.294	0.951506	0.936163	-0.362864	1	2.09739	1.04591	0.208569	1.15995	0.0356345	1	1.38	0.276373	1
ENSG00000167468	GPX4	2.68648	-0.347165	0.951506	2.22191	-0.599206	1	3.13807	0.0451361	1	4.4948	0.546145	1	17.043	2.58887	0.00325727
ENSG00000130520	LSM4	1.05447	-0.423018	0.900521	1.09614	-0.216759	1	2.46563	1.191	0.0901265	1.25661	0.029056	1	0.827998	-0.553426	1
ENSG00000108106	UBE2S	0.308231	-0.833994	0.470459	0.213303	-1.22314	0.481913	1.48898	2.34131	9.88283e-06	0.579974	0.525871	1	0.413999	0.0972883	1
ENSG00000099901	RANBP1	0.905225	-0.69493	0.476273	1.01911	-0.267377	1	2.97797	1.64059	0.00163863	1.30494	0.153619	1	0.413999	-1.39118	1
ENSG00000100028	SNRPD3	0.781933	-0.52426	0.777702	0.829512	-0.250609	1	1.93728	1.2286	0.0848975	1.11162	0.242552	1	1.104	0.22722	1
ENSG00000100368	CSF2RB	0.129781	-0.278216	0.97582	0.0948014	-0.717735	1	0.0480318	-1.30639	0.800306	0.193325	0.695328	1	1.311	3.5006	0.0019236
ENSG00000126353	CCR7	0.165471	-3.19906	0.0168016	0.0296254	-4.9965	0.053677	0.0640423	-3.50802	0.964786	0.676636	-0.22971	1	26.8409	7.55719	3.48416e-09
ENSG00000118257	NRP2	0.0389344	-1.75699	0.221214	0.0414756	-1.16537	1	0.0320212	-0.984459	1	0	-0.966676	1	1.932	5.57723	2.83157e-07
ENSG00000075618	FSCN1	0.272541	-2.1355	0.0994529	0.248854	-1.8246	0.962734	0.160106	-2.15802	0.971928	0.241656	-1.38891	1	18.285	6.08421	2.83157e-07
ENSG00000172724	CCL19	0.00324454	-7.01686	0.0168016	0	-6.55289	1	0.0160106	-3.79181	1	0	-3.1366	1	15.318	11.3946	1.61431e-06
ENSG00000188505	NCCRP1	0	-5.56706	0.02726	0	-4.09666	1	0.0160106	-1.30639	1	0	-0.680372	1	2.69099	9.5006	7.08465e-06
ENSG00000123595	RAB9A	0.13627	-1.3682	0.519469	0.112577	-1.312	1	0.0960635	-1.2215	1	0.144993	-0.399635	1	4.62299	5.11639	2.9474e-05
ENSG00000107551	RASSF4	0.113559	-1.39713	0.284665	0.136277	-0.708735	1	0.160106	-0.266494	1	0.144993	-0.15571	1	3.10499	4.53231	2.9474e-05
ENSG00000068796	KIF2A	0.197917	-1.07549	0.364532	0.201453	-0.739109	1	0.336222	0.217585	1	0.241656	-0.138736	1	3.58799	3.97586	3.50219e-05
ENSG00000074416	MGLL	0.0746243	-1.45743	0.504305	0.0592508	-1.40896	1	0.0800529	-0.628315	1	0.0966623	-0.0232592	1	2.69099	5.14305	5.88663e-05
ENSG00000065911	MTHFD2	0.489925	-0.301426	0.951506	0.314029	-1.00659	0.902435	0.464307	-0.227315	1	0.483312	-0.106562	1	4.76099	3.37722	0.000238852
ENSG00000106565	TMEM176B	0.158982	-1.04138	0.689951	0.148127	-0.858848	1	0.192127	-0.261299	1	0.0966623	-0.82532	1	3.38099	4.3468	0.000240201
ENSG00000105825	TFPI2	0.00648907	-5.55528	0.264569	0	-5.69331	1	0	-3.93865	1	0	-2.27702	1	8.34898	10.5245	0.000537888
ENSG00000143545	RAB13	0.103825	-0.865549	0.844589	0.0770261	-1.0815	1	0.160106	0.26552	1	0.0483312	-0.697859	1	1.863	4.15314	0.0007929
ENSG00000134460	IL2RA	0.0551571	-0.361507	1	0.00592508	-2.90903	0.537044	0.0160106	-1.15438	1	0	-0.532273	1	1.173	5.02667	0.000818583
ENSG00000166128	RAB8B	0.489925	-0.310304	0.951506	0.509557	-0.129056	1	0.352233	-0.650721	1	0.0483312	-2.61284	0.798141	3.65699	2.90566	0.00186264
ENSG00000164136	IL15	0.0551571	-0.846933	0.951506	0.0296254	-1.47607	1	0.0160106	-1.44389	1	0	-0.814673	1	1.449	5.05315	0.00237545
ENSG00000176014	TUBB6	0.266052	-0.641819	0.844589	0.225153	-0.739109	1	0.496328	0.666813	0.856519	0.193325	-0.570747	1	2.622	3.17868	0.00323487
ENSG00000166676	TVP23A	0.100581	-0.567056	0.951506	0.0948014	-0.459001	1	0.0480318	-1.09298	1	0.0483312	-0.472567	1	1.38	3.87055	0.00411888
ENSG00000008517	IL32	0.704064	-0.674939	0.830333	0.799886	-0.232847	1	0.83255	-0.120724	1	0.531643	-0.723699	1	7.03799	3.16474	0.00507839
ENSG00000137571	SLCO5A1	0.120048	-0.576286	0.951506	0.148127	0.0305932	1	0.0960635	-0.499032	1	0	-1.74908	1	1.173	3.24008	0.00541574
ENSG00000167553	TUBA1C	0.70082	-0.90328	0.519469	0.468082	-1.34792	0.568465	2.44962	1.58884	0.0759285	0.531643	-0.856798	1	7.38299	3.08807	0.00696628
ENSG00000177426	TGIF1	0.275786	-0.209504	1	0.183678	-0.868392	1	0.27218	-0.0813202	1	0.144993	-0.715137	1	2.346	3.20993	0.00954423
ENSG00000163975	MFI2	0.0519126	-1.36997	0.801536	0.0533258	-0.909034	1	0.0800529	-0.014206	1	0.0483312	-0.05074	1	1.518	4.70224	0.0105562
ENSG00000105246	EBI3	0.0292008	-3.03732	0.721605	0.0118502	-3.43955	1	0	-3.30639	1	0.0966623	-0.0232592	1	4.55399	7.43741	0.0140673
ENSG00000154978	VOPP1	1.00905	-0.118858	1	0.835437	-0.44423	1	0.896593	-0.249601	1	0.966623	-0.120327	1	5.17499	2.37948	0.0230828
ENSG00000054219	LY75	0.165471	-0.341954	0.951506	0.124427	-0.722621	1	0.224148	0.367843	1	0.144993	-0.037065	1	1.242	2.93475	0.0245149
ENSG00000125347	IRF1	0.885758	-0.281396	0.951506	0.811737	-0.358505	1	1.13675	0.248828	1	0.241656	-1.8568	1	5.10599	2.47972	0.0270932
ENSG00000104714	ERICH1	0.301742	-0.239877	0.97034	0.284404	-0.263951	1	0.240159	-0.427402	1	0.144993	-0.861978	1	2.001	2.76364	0.0272823
ENSG00000113302	IL12B	0.0454235	-0.887575	0.956569	0.00592508	-2.94856	1	0	-2.23239	1	0	-0.570747	1	1.518	5.70224	0.0687937
ENSG00000138279	ANXA7	0.528859	-0.327685	0.951506	0.474007	-0.427165	1	0.800529	0.503091	0.882246	0.483312	-0.234075	1	2.553	2.17868	0.0813653
ENSG00000108424	KPNB1	0.353654	-0.235499	0.955237	0.254779	-0.755411	1	0.736487	1.11892	0.267968	0.338318	-0.0642865	1	1.035	1.49218	0.694446
ENSG00000164032	H2AFZ	2.92333	-0.986845	0.0994529	2.45299	-1.03154	0.446312	14.4255	2.2382	1.21181e-06	4.15648	-0.0850583	1	9.93598	1.18929	0.858823
ENSG00000175756	AURKAIP1	0.817623	-0.281792	0.951506	0.805812	-0.218506	1	1.6651	1.0363	0.240875	0.579974	-0.605373	1	0.896998	0.00589199	1
ENSG00000177606	JUN	1.96619	-1.22134	0.0184029	5.11335	1.09841	0.14718	4.21078	0.446146	0.887931	2.12657	-0.633483	1	3.65699	0.138336	1
ENSG00000174021	GNG5	3.96158	-0.161489	0.987708	4.39641	0.100273	1	4.09871	-0.0469406	1	3.86649	-0.164743	1	7.10699	0.711698	1
ENSG00000162783	IER5	1.22319	-1.12299	0.0368413	2.95069	1.01677	0.217063	2.4176	0.390025	0.957406	1.49827	-0.369943	1	2.139	0.131553	1
ENSG00000117691	NENF	0.752732	-0.311102	0.951506	0.859137	0.0541106	1	1.18478	0.571935	0.773666	0.773299	-0.0995428	1	0.965998	0.215203	1
ENSG00000034510	TMSB10	114.603	-0.147156	1	129.422	0.146044	1	114.876	-0.0949165	1	71.8684	-0.829762	1	229.287	0.870968	1
ENSG00000114353	GNAI2	1.16154	-0.473208	0.844589	1.45757	0.12445	1	2.06537	0.671587	0.663945	1.25661	-0.143471	1	2.001	0.515712	1
ENSG00000065518	NDUFB4	1.41786	-0.292698	0.951506	1.6294	0.0793965	1	2.01733	0.406174	0.923995	1.35327	-0.234676	1	2.346	0.548071	1
ENSG00000114023	FAM162A	0.807889	-0.192087	0.964449	0.900613	0.0920139	1	0.928614	0.123397	1	0.773299	-0.142247	1	1.38	0.676176	1
ENSG00000164611	PTTG1	0.249829	-1.6452	0.0168016	0.314029	-0.860739	1	2.32153	3.04549	8.44773e-08	0.193325	-1.15064	1	0.551999	0.219319	1
ENSG00000196230	TUBB	1.77152	-1.53512	0.00249135	1.54052	-1.40556	0.161791	15.8185	3.10583	2.60206e-11	1.11162	-1.62508	1	6.83099	0.994396	1
ENSG00000204264	PSMB8	1.79423	-0.126429	1	1.55237	-0.369075	1	3.34621	0.969899	0.260622	1.06329	-0.840917	1	2.001	0.0535215	1
ENSG00000137288	UQCC2	0.405567	-0.699829	0.561715	0.521407	-0.00484269	1	1.10473	1.28064	0.106806	0.483312	-0.0532124	1	0.620999	0.305848	1
ENSG00000188229	TUBB4B	1.24266	-0.0880654	1	0.788036	-0.909034	0.710029	2.64175	1.23323	0.0783372	1.20828	-0.0960855	1	2.001	0.620001	1
ENSG00000132341	RAN	1.92725	-0.363445	0.951506	1.71827	-0.470113	1	4.48296	1.21923	0.0605523	2.22323	-0.00902198	1	3.10499	0.460255	1
ENSG00000160014	CALM3	1.05447	-0.438204	0.886567	0.924313	-0.550397	1	2.80185	1.41969	0.0156054	1.11162	-0.15571	1	1.863	0.576641	1
ENSG00000204388	HSPA1B	3.45219	-1.35988	0.00458564	11.7554	1.71996	0.000758372	4.59504	-0.431542	1	0.724967	-3.05964	0.680059	5.31299	-0.246297	1
ENSG00000170345	FOS	8.39361	-1.23738	0.00764538	21.5495	1.0444	0.15095	22.9111	0.848081	0.506469	8.26463	-0.805885	1	2.553	-2.50764	1
ENSG00000173110	HSPA6	1.486	-1.29641	0.527233	5.1252	1.86937	0.205958	1.55303	-0.753453	1	0.43498	-2.47662	1	0.207	-3.30312	1
ENSG00000173578	XCR1	0.882514	-0.246029	0.951506	1.46942	0.972965	0.305967	0.496328	-1.0096	0.701812	0	-4.43134	0.285776	0	-3.92985	0.942287
ENSG00000132002	DNAJB1	6.47285	-0.724366	0.424631	12.7271	0.932131	0.350413	8.90189	0.0699767	1	2.9482	-1.59323	1	5.93399	-0.595429	1
ENSG00000167711	SERPINF2	0.655396	-0.463031	0.872627	1.14354	0.88926	0.48005	0.624413	-0.324309	1	0.193325	-1.78225	0.994409	0.344999	-1.01444	1
ENSG00000232810	TNF	1.09665	-0.411692	0.951506	1.87825	0.890779	0.661272	0.912603	-0.516647	1	0.483312	-1.35123	1	0.344999	-1.73421	1
ENSG00000128016	ZFP36	11.2975	-0.573638	0.638214	19.0788	0.701991	0.817129	13.545	-0.0556994	1	13.6294	-0.0856153	1	9.24598	-0.679489	1
ENSG00000136826	KLF4	2.56318	-0.566388	0.690096	4.26606	0.673929	0.919623	3.61839	0.219123	1	2.12657	-0.611506	1	1.518	-1.09623	1
ENSG00000151929	BAG3	0.950649	-0.271926	0.951506	1.4872	0.791088	0.96185	0.784519	-0.446511	1	0.0483312	-3.54923	0.732315	0.344999	-1.45311	1
ENSG00000142634	EFHD2	1.07394	-0.0242887	1	1.15539	0.134134	1	1.16877	0.121707	1	0.483312	-1.12313	1	0.896998	-0.266634	1
ENSG00000081870	HSPB11	0.957138	-0.276175	0.951506	1.24427	0.356281	1	1.26484	0.29855	1	0.531643	-0.952176	1	0.620999	-0.718564	1
ENSG00000143110	C1orf162	5.35997	-0.0234515	1	6.39909	0.355335	1	4.72312	-0.23136	1	3.7215	-0.601567	1	0	-6.4217	0.137291
ENSG00000197747	S100A10	16.3687	-0.209218	0.951506	20.1927	0.289959	1	22.5269	0.390995	0.96024	3.23819	-2.52638	0.634285	11.178	-0.749883	1
ENSG00000116586	LAMTOR2	1.02527	-0.167951	0.985686	1.14947	0.120028	1	1.37691	0.387022	0.957406	0.918292	-0.241683	1	0.551999	-0.918185	1
ENSG00000163565	IFI16	0.898736	-0.172712	0.992478	1.00726	0.116501	1	1.32888	0.546772	0.807053	0.676636	-0.476625	1	0.207	-1.91144	1
ENSG00000143198	MGST3	1.16803	-0.185324	0.968214	1.29167	0.0785759	1	1.6651	0.474758	0.86208	0.724967	-0.774031	1	1.173	-0.0984816	1
ENSG00000116161	CACYBP	1.77152	-0.225242	0.951506	1.95528	0.0447385	1	2.76983	0.603616	0.696443	1.11162	-0.809319	1	1.794	-0.13387	1
ENSG00000159388	BTG2	2.38473	-0.403618	0.932341	3.29435	0.386657	1	3.42627	0.351164	0.958481	2.46489	-0.197919	1	1.38	-1.03356	1
ENSG00000123685	BATF3	1.16803	-0.57163	0.686297	1.80123	0.491188	1	2.20946	0.712418	0.625362	0.338318	-1.99701	0.870275	0.965998	-0.576211	1
ENSG00000115875	SRSF7	5.10041	-0.159107	1	6.01396	0.229985	1	6.43626	0.277323	1	3.76983	-0.576024	1	1.587	-1.81944	1
ENSG00000152518	ZFP36L2	0.934426	-0.456643	0.908575	1.4635	0.630125	1	1.13675	0.0561833	1	0.628305	-0.786928	1	0.758999	-0.512485	1
ENSG00000222041	LINC00152	0.876025	-0.235879	0.951506	0.977639	0.0622831	1	1.45696	0.709381	0.696443	0.773299	-0.285205	1	0.207	-1.90613	1
ENSG00000135940	COX5B	2.92982	-0.144212	1	3.08104	0.00178467	1	4.03467	0.433433	0.86208	2.75488	-0.204619	1	2.346	-0.451096	1
ENSG00000152082	MZT2B	2.50478	-0.183135	0.962454	2.68999	0.0178111	1	4.09871	0.704884	0.597293	1.4016	-0.968598	1	1.311	-1.06164	1
ENSG00000173272	MZT2A	3.18938	-0.0135034	1	3.2825	0.0463179	1	4.01866	0.357103	0.957406	1.06329	-1.62898	0.994678	2.139	-0.643894	1
ENSG00000138385	SSB	0.898736	-0.224989	0.951506	0.983564	0.0298853	1	1.37691	0.575842	0.773369	0.82163	-0.232379	1	0.758999	-0.331758	1
ENSG00000254999	BRK1	2.96875	-0.161463	0.984372	3.29435	0.100494	1	3.7785	0.292338	1	2.89987	-0.157783	1	2.277	-0.521763	1
ENSG00000160799	CCDC12	0.876025	-0.052167	1	0.900613	0.0224237	1	1.10473	0.350408	1	0.773299	-0.192459	1	0.344999	-1.22505	1
ENSG00000247596	TWF2	1.08043	-0.0205561	1	1.10207	0.0264256	1	1.24883	0.22129	1	0.918292	-0.246444	1	0.620999	-0.768522	1
ENSG00000175334	BANF1	1.15505	-0.621507	0.561996	1.54645	0.139496	1	2.76983	1.09654	0.140762	1.30494	-0.166516	1	0.896998	-0.689925	1
ENSG00000150779	TIMM8B	0.62944	-0.567958	0.728856	0.829512	0.152515	1	1.42494	1.03572	0.258094	0.676636	-0.164122	1	0.413999	-0.788755	1
ENSG00000117632	STMN1	0.463969	-2.79947	3.91314e-07	0.598434	-1.89482	0.0862692	11.9919	4.53838	9.48179e-19	0.628305	-1.47691	1	0.207	-2.79717	1
ENSG00000166803	KIAA0101	0.0876025	-3.60182	7.64337e-07	0.106652	-2.73436	0.053677	4.40291	5.6005	3.11513e-18	0	-3.64925	1	0	-3.14775	1
ENSG00000173207	CKS1B	0.162227	-2.60317	4.60162e-06	0.177753	-1.95484	0.0862692	3.69845	4.43058	1.86658e-17	0.193325	-1.29551	1	0.138	-1.54014	1
ENSG00000100162	CENPM	0.0162227	-3.66894	1.76005e-05	0.00592508	-3.86839	0.0308176	1.00867	6.01554	3.93806e-16	0.0483312	-0.452103	1	0	-0.97107	1
ENSG00000164104	HMGB2	0.674863	-2.52451	8.37315e-06	0.681385	-2.02706	0.0733243	14.1213	4.28611	6.57209e-16	1.20828	-0.878588	1	1.173	-0.917013	1
ENSG00000175063	UBE2C	0.0259563	-5.06748	2.54429e-06	0.0296254	-4.19854	0.053677	4.0827	7.20819	6.57209e-16	0	-3.39428	1	0	-2.89279	1
ENSG00000171848	RRM2	0.00973361	-4.7173	8.37315e-06	0.0118502	-3.67771	0.0862692	1.40893	6.90631	4.05222e-15	0	-1.87741	1	0	-1.37591	1
ENSG00000089685	BIRC5	0.0292008	-3.44216	8.37315e-06	0.0533258	-1.97177	0.401183	1.34489	5.177	4.05222e-15	0	-2.00932	1	0	-1.50782	1
ENSG00000137804	NUSAP1	0.0324454	-3.19302	8.37315e-06	0.0474007	-2.04492	0.282815	1.2168	4.89001	4.17908e-15	0.0483312	-0.907782	1	0.0689999	-0.406286	1
ENSG00000148773	MKI67	0.0194672	-3.65008	1.09173e-05	0.0296254	-2.42093	0.24462	1.12074	5.58033	4.18109e-15	0	-1.68037	1	0	-1.17888	1
ENSG00000176890	TYMS	0.0227117	-3.73307	2.60315e-05	0.0177753	-3.32407	0.0733243	1.37691	5.75805	4.32523e-14	0.0966623	-0.33777	1	0	-1.45068	1
ENSG00000167900	TK1	0.0227117	-4.19819	9.15382e-06	0.0414756	-2.72779	0.268371	1.88925	5.91036	1.41158e-13	0	-2.38891	1	0.0689999	-0.876606	1
ENSG00000170312	CDK1	0.0356899	-3.06748	0.000322864	0.0355505	-2.45532	0.261649	1.24883	4.99739	3.08888e-12	0.0966623	-0.322819	1	0	-1.43603	1
ENSG00000131747	TOP2A	0.00973361	-4.37943	1.54358e-05	0.0355505	-2.04028	0.835238	1.02468	5.57848	2.06088e-11	0.0483312	-0.532273	1	0	-1.05014	1
ENSG00000117724	CENPF	0.0259563	-3.37943	0.000528771	0.0414756	-2.09666	0.666825	1.15276	5.1179	1.49311e-10	0.0483312	-0.782251	1	0	-1.29706	1
ENSG00000197061	HIST1H4C	0.343921	-2.50421	0.00136807	0.379205	-1.86395	0.524146	7.01264	4.20116	5.06817e-10	0.773299	-0.499799	1	0.413999	-1.30168	1
ENSG00000198830	HMGN2	2.60861	-1.29981	0.00764538	2.97439	-0.741974	1	17.6597	2.65748	2.18583e-09	2.75488	-0.729867	1	3.51899	-0.389426	1
ENSG00000123416	TUBA1B	6.63832	-0.935574	0.168693	4.81709	-1.24359	0.18533	37.2887	2.60221	5.5428e-09	5.60642	-0.82858	1	8.76298	-0.19446	1
ENSG00000113810	SMC4	0.165471	-1.27725	0.0994529	0.177753	-0.807281	1	1.12074	2.67344	1.07809e-06	0.241656	-0.0139814	1	0.207	-0.115944	1
ENSG00000189403	HMGB1	3.15044	-0.869654	0.198438	3.2114	-0.594614	1	14.1854	2.14566	1.16326e-06	3.96316	-0.191549	1	1.725	-1.39817	1
ENSG00000128951	DUT	0.622951	-0.965775	0.208055	0.752486	-0.350134	1	3.04201	2.23542	7.2041e-06	0.144993	-2.33125	0.905382	0.344999	-1.23918	1
ENSG00000124795	DEK	1.0707	-0.824658	0.283997	1.16724	-0.431681	1	4.32286	1.95049	4.36192e-05	1.44993	-0.025048	1	0.620999	-1.19288	1
ENSG00000182054	IDH2	1.33999	-0.108474	1	0.924313	-0.773163	0.96185	3.34621	1.52522	0.00558071	0.82163	-0.763919	1	0.207	-2.45795	1
ENSG00000163453	IGFBP7	0.678108	-0.408147	0.951506	0.580658	-0.569184	1	1.93728	1.58433	0.00608567	0.531643	-0.515934	1	0.689999	-0.143251	1
ENSG00000008394	MGST1	0.334187	-0.648615	0.774564	0.414756	-0.0323055	1	1.12074	1.72234	0.0137725	0	-3.25356	0.73957	0	-2.75206	1
ENSG00000161981	SNRNP25	0.59375	-0.486842	0.847759	0.616209	-0.263268	1	1.6651	1.49138	0.0137725	0.483312	-0.492744	1	0.275999	-1.15045	1
ENSG00000178035	IMPDH2	0.360143	-0.435572	0.951506	0.32588	-0.478649	1	1.02468	1.56218	0.0163924	0.338318	-0.199336	1	0.275999	-0.394213	1
ENSG00000170515	PA2G4	0.639174	-0.374563	0.951506	0.592508	-0.39831	1	1.6651	1.43058	0.0247994	0.579974	-0.291265	1	0.344999	-0.929848	1
ENSG00000197451	HNRNPAB	0.502903	-0.341954	0.951506	0.474007	-0.341774	1	1.28085	1.41288	0.0388183	0.386649	-0.465777	1	0.138	-1.57621	1
ENSG00000165916	PSMC3	0.454235	-0.470832	0.901883	0.485857	-0.190618	1	1.2168	1.41814	0.0404559	0.241656	-0.985785	1	0.344999	-0.484288	1
ENSG00000167088	SNRPD1	1.02852	-0.416257	0.913649	1.09614	-0.162846	1	2.46563	1.24182	0.0616879	1.06329	-0.169945	1	0.344999	-1.64363	1
ENSG00000145050	MANF	0.606728	-0.269625	0.951506	0.509557	-0.510485	1	1.42494	1.30772	0.0667748	0.531643	-0.277016	1	0.620999	-0.0462897	1
ENSG00000239672	NME1	0.463969	-0.44897	0.919278	0.527333	-0.054611	1	1.13675	1.2666	0.0916687	0.43498	-0.248819	1	0	-3.11134	1
ENSG00000127824	TUBA4A	0.502903	-0.0738485	1	0.379205	-0.580927	1	1.10473	1.31193	0.106611	0.289987	-0.70034	1	0.138	-1.44093	1
ENSG00000090382	LYZ	18.6042	-0.10195	1	16.7147	-0.284335	1	38.5375	1.17068	0.109339	2.56155	-2.99367	0.555452	2.82899	-2.85632	1
ENSG00000111639	MRPL51	0.934426	-0.456643	0.85414	1.07837	-0.0339809	1	2.14542	1.13525	0.125178	0.579974	-0.896175	1	0.965998	-0.183559	1
ENSG00000177156	TALDO1	1.33026	-0.126422	1	1.14354	-0.379988	1	2.51366	0.995142	0.248864	1.15995	-0.275153	1	0.896998	-0.630517	1
ENSG00000143742	SRP9	1.06745	-0.15152	1	0.918388	-0.393286	1	2.01733	0.981858	0.269612	1.06329	-0.0846598	1	0.896998	-0.32003	1

## Sheet: Selected genes
Table S8. List of Selected Genes Expressed in Decidual DC Cell Clusters, Related to Figures 6E, 6F, 6H
Ensembl ID	Gene Symbol	Cluster 1 (Average Expression)	Cluster 1 (Log2 Fold Change)	Cluster 1 P-Value	Cluster 2 (Average Expression)	Cluster 2 (Log2 Fold Change)	Cluster 2 P-Value	Cluster 3 (Average Expression)	Cluster 3 (Log2 Fold Change)	Cluster 3 P-Value	Cluster 4 (Average Expression)	Cluster 4 (Log2 Fold Change)	Cluster 4 P-Value	Cluster 5 (Average Expression)	Cluster 5 (Log2 Fold Change)	Cluster 5 P-Value
cDC1 Markers (Figure 6E)
ENSG00000173578	XCR1	0.882514	-0.246029	0.951506	1.46942	0.972965	0.305967	0.496328	-1.0096	0.701812	0	-4.43134	0.285776	0	-3.92985	0.942287
ENSG00000197992	CLEC9A	4.20167	0.220453	0.951506	4.60379	0.333136	1	2.94595	-0.470582	1	0	-6.46301	0.0144542	0	-5.96151	0.201971
ENSG00000167711	SERPINF2	0.655396	-0.463031	0.872627	1.14354	0.88926	0.48005	0.624413	-0.324309	1	0.193325	-1.78225	0.994409	0.344999	-1.01444	1
ENSG00000182985	CADM1	1.65147	0.671108	0.527233	1.17317	-0.302157	1	1.15276	-0.274414	1	0.0483312	-3.93937	0.29841	0.344999	-1.84554	1
ENSG00000106066	CPVL	23.312	0.621687	0.528249	16.6791	-0.317396	1	19.1166	-0.0536977	1	0.483312	-5.3164	0.0312479	1.311	-3.95125	0.688514
cDC2 Markers (Figure 6E)
ENSG00000158477	CD1A	0.00973361	-3.33879	0.470459	0.0237003	-1.50464	1	0	-2.23239	1	1.44993	6.63138	0.00889934	0	-0.0692509	1
ENSG00000111729	CLEC4A	0.123292	-1.05338	0.394461	0.177753	-0.070315	1	0.0960635	-0.849529	1	1.5466	3.47365	0.00011092	0.0689999	-0.56279	1
ENSG00000145287	PLAC8	0.0973361	-2.2997	0.217673	0.0533258	-2.67457	0.809748	0.144095	-0.919918	1	5.31643	5.77116	2.86917e-05	0.207	-0.134206	1
ENSG00000166428	PLD4	0.0551571	-2.72608	0.0381657	0.071101	-1.79356	1	0.0800529	-1.24499	1	4.10815	5.97416	1.64868e-06	0	-1.72821	1
ENSG00000169508	GPR183	2.13815	-1.0575	0.280549	1.5583	-1.32407	0.490243	1.92127	-0.819648	1	28.4671	3.58484	2.28772e-05	14.835	2.26114	0.162558
C3 Markers (Figure 6F)
ENSG00000089685	BIRC5	0.0292008	-3.44216	8.37315e-06	0.0533258	-1.97177	0.401183	1.34489	5.177	4.05222e-15	0	-2.00932	1	0	-1.50782	1
ENSG00000148773	MKI67	0.0194672	-3.65008	1.09173e-05	0.0296254	-2.42093	0.24462	1.12074	5.58033	4.18109e-15	0	-1.68037	1	0	-1.17888	1
ENSG00000117632	STMN1	0.463969	-2.79947	3.91314e-07	0.598434	-1.89482	0.0862692	11.9919	4.53838	9.48179e-19	0.628305	-1.47691	1	0.207	-2.79717	1
ENSG00000173207	CKS1B	0.162227	-2.60317	4.60162e-06	0.177753	-1.95484	0.0862692	3.69845	4.43058	1.86658e-17	0.193325	-1.29551	1	0.138	-1.54014	1
ENSG00000100162	CENPM	0.0162227	-3.66894	1.76005e-05	0.00592508	-3.86839	0.0308176	1.00867	6.01554	3.93806e-16	0.0483312	-0.452103	1	0	-0.97107	1
C5 Markers (Figure 6H)
ENSG00000172724	CCL19	0.00324454	-7.01686	0.0168016	0	-6.55289	1	0.0160106	-3.79181	1	0	-3.1366	1	15.318	11.3946	1.61431e-06
ENSG00000102962	CCL22	0.330943	-1.88933	0.693172	0.0948014	-3.35209	1	0.0160106	-4.736	1	1.44993	0.980325	0.945065	19.458	6.09452	0.00126813
ENSG00000075618	FSCN1	0.272541	-2.1355	0.0994529	0.248854	-1.8246	0.962734	0.160106	-2.15802	0.971928	0.241656	-1.38891	1	18.285	6.08421	2.83157e-07
ENSG00000078081	LAMP3	0.0713798	-2.51883	0.0595872	0.00592508	-4.81592	0.039954	0	-4.07192	0.649942	1.11162	2.44196	0.475197	6.14099	6.11594	1.22519e-06
ENSG00000123595	RAB9A	0.13627	-1.3682	0.519469	0.112577	-1.312	1	0.0960635	-1.2215	1	0.144993	-0.399635	1	4.62299	5.11639	2.9474e-05
